# Supplementary material for: Myocardial Alternative RNA Splicing and Gene Expression Profiling in Early Stage Hypoplastic Left Heart Syndrome
Source: PLoS One. 2012 Jan 27;7(1):e29784. doi: 10.1371/journal.pone.0029784 (PMC3267718; doi:10.1371/journal.pone.0029784)
Supplement: Table S1 — Summary Table to show the list of differentially expressed and alternatively spliced transcripts in HLHS-RV vs. Control-LV and Control-RV samples groups. Transcripts are ranked in order of chromosome location. (XLSX) [file pone.0029784.s001.xlsx]

## Sheet: 1A. 87 unique genes HLHSvsC-LV
																GENE LEVEL PROBE SET INTENSITIES FOR INDIVIDUAL SAMPLES
Transcript Cluster ID	Chromosome	Strand	Transcript Cluster Start	Transcript Cluster Stop	Gene Title	Gene Symbol	Entrez Gene ID	HLHS/Control-LV Fold-Change	HLHS vs. Control-LV pvalue	HLHS vs. Control-LV FDR	HLHS/Control-RV Fold-Change	HLHS vs. Control-RV pvalue	HLHS vs. Control-RV FDR	All Groups ANOVA P-Value	All Groups ANOVA FDR	HLHS_11	HLHS_12	HLHS_13	HLHS_14	HLHS_15	HLHS_16	Con-LV_1	Con-LV_2	Con-LV_3	Con-LV_4	Con-LV_5	Con-RV_6	Con-RV_7	Con-RV_8	Con-RV_9	Con-RV_10	Transcript ID	Transcript Description
2343473	1	+	79086136	79108668	interferon-induced protein 44-like	IFI44L	10964	2.23598	0.000389884	0.0320556	2.11819	0.000729182	0.0562402	0.000469795	0.0421208	5.55773	6.18941	5.6801	5.70729	5.73068	5.41296	4.50215	4.40174	4.12546	4.73806	4.99318	4.48367	4.29919	4.36309	4.12377	5.88127	ENST00000452835 /// ENST00000370751 /// ENST00000342282 /// ENST00000450498 /// NM_006820 /// AL832618	Isoform 2 of Interferon-induced protein 44-like gene:ENSG00000137959 /// Isoform 1 of Interferon-induced protein 44-like gene:ENSG00000137959 /// cDNA FLJ53026, highly similar to Homo sapiens interferon-induced protein 44-like (IFI44L), mRNA gene:ENSG00000137959 /// 26 kDa protein gene:ENSG00000137959 /// Homo sapiens interferon-induced protein 44-like (IFI44L), mRNA. /// Homo sapiens mRNA; cDNA …
2357996	1	+	150039369	150117495	vacuolar protein sorting 45 homolog (S. cerevisiae)	VPS45	11311	1.78332	0.00053585	0.0363312	1.71893	0.000951424	0.0647364	0.000648754	0.0476635	8.89101	9.08154	8.69927	9.12312	9.39743	8.55471	8.23174	8.39544	7.38909	8.60175	7.99838	8.17437	8.18628	7.86582	8.29608	8.35911	ENST00000369130 /// ENST00000369128 /// ENST00000419023 /// BC028382 /// NM_007259	Vacuolar protein sorting-associated protein 45 gene:ENSG00000136631 /// cDNA FLJ50448, highly similar to Vacuolar protein sorting-associated protein 45 gene:ENSG00000136631 /// cDNA FLJ50448, highly similar to Vacuolar protein sorting-associated protein 45 gene:ENSG00000136631 /// Homo sapiens vacuolar protein sorting 45 homolog (S. cerevisiae), mRNA (cDNA clone MGC:33071 IMAGE:4818323), complete…
2365119	1	+	165556968	165626467	microsomal glutathione S-transferase 3	MGST3	4259	2.05459	0.000139372	0.0238939	1.75148	0.0013667	0.0726205	0.000308395	0.037193	12.1873	12.2031	12.1201	12.2265	12.4779	12.2123	11.0821	11.338	10.3822	11.7025	11.4902	11.4701	10.9636	11.1253	11.9775	11.6099	GENSCAN00000003833 /// ENST00000367889 /// ENST00000367885 /// ENST00000404549 /// ENST00000367884 /// ENST00000367883 /// ENST00000367886 /// AF026977 /// AK094471 /// AK223012 /// BC000505 /// BC003034 /// BC005964 /// CR450359 /// DQ185045 /// CR607567 /// NM_004528	cdna:Genscan chromosome:GRCh37:1:165619078:165624741:1 /// Microsomal glutathione S-transferase 3 gene:ENSG00000143198 /// Microsomal glutathione S-transferase 3 gene:ENSG00000143198 /// Microsomal glutathione S-transferase 3 gene:ENSG00000143198 /// Microsomal glutathione S-transferase 3 gene:ENSG00000143198 /// Microsomal glutathione S-transferase 3 gene:ENSG00000143198 /// Microsomal glutathio…
2421753	1	-	89318321	89357607	general transcription factor IIB	GTF2B	2959	2.16461	6.95e-05	0.0193515	1.49877	0.0132601	0.183089	0.00028265	0.036001	9.57244	9.78379	9.21912	9.22053	9.34569	9.1092	8.197	8.35763	8.49451	8.09258	8.16338	9.00526	7.91453	8.56574	9.43033	9.04088	ENST00000370500 /// ENST00000394687 /// ENST00000448623 /// ENST00000418217 /// AK289822 /// NM_001514	Transcription initiation factor IIB gene:ENSG00000137947 /// General transcription factor IIB gene:ENSG00000137947 /// General transcription factor IIB gene:ENSG00000137947 /// General transcription factor IIB gene:ENSG00000137947 /// Homo sapiens cDNA FLJ75997 complete cds, highly similar to Homo sapiens general transcription factor IIB (GTF2B), mRNA. /// Homo sapiens general transcription facto…
2434233	1	-	149912232	149982759	OTU domain containing 7B	OTUD7B	56957	0.663381	7.38e-05	0.019728	0.712659	0.000483501	0.0496692	0.000133744	0.0275996	5.72763	5.95408	5.78766	5.76818	5.85862	5.82828	6.3329	6.39477	6.59547	6.31663	6.42439	6.21662	6.08686	6.5773	6.03242	6.63409	ENST00000369135 /// ENST00000417191 /// BC072681 /// NM_020205	OTU domain-containing protein 7B gene:ENSG00000163113 /// OTU domain containing 7B gene:ENSG00000163113 /// Homo sapiens OTU domain containing 7B, mRNA (cDNA clone MGC:87939 IMAGE:6170513), complete cds. /// Homo sapiens OTU domain containing 7B (OTUD7B), mRNA.
2438411	1	-	156638593	156647203	nestin	NES	10763	1.50024	0.000145941	0.0243713	1.28964	0.00687181	0.139359	0.000499645	0.0439301	7.04073	7.57328	7.36511	7.54205	7.71941	7.73826	7.15609	6.76593	6.84185	6.92578	6.86675	7.19615	7.17803	7.1852	7.08414	7.00398	ENST00000368223 /// ENST00000295582 /// ENST00000255024 /// AF086454 /// NM_006617	Nestin gene:ENSG00000132688 /// CDNA: FLJ21841 fis, clone HEP01831 gene:ENSG00000132688 /// Similar to Nestin gene:ENSG00000132688 /// Homo sapiens full length insert cDNA clone ZD83E07. /// Homo sapiens nestin (NES), mRNA.
2441386	1	-	163080931	163187402	regulator of G-protein signaling 5	RGS5	8490	2.0302	6.31e-05	0.0193515	1.66542	0.00137482	0.0726205	0.000169919	0.0296014	9.25806	9.45213	9.57072	9.8263	9.47514	9.2034	8.6667	8.91574	8.20314	8.46865	7.95912	9.0098	9.02297	9.00961	8.3159	8.28373	ENST00000313961 /// ENST00000367903 /// BX537427 /// NM_003617	Regulator of G-protein signaling 5 gene:ENSG00000143248 /// Regulator of G-protein signalling 5, isoform CRA_a gene:ENSG00000143248 /// Homo sapiens mRNA; cDNA DKFZp686G1211 (from clone DKFZp686G1211); complete cds. /// Homo sapiens regulator of G-protein signaling 5 (RGS5), mRNA.
2495881	2	+	99952480	100018711	eukaryotic translation initiation factor 5B	EIF5B	9669	1.70303	0.000251654	0.0268342	1.08079	0.504776	0.778398	0.000591355	0.0468565	9.73276	9.73769	9.27341	9.94197	9.89582	9.13938	8.95544	8.68121	8.70842	9.12626	8.78899	9.94802	9.15966	9.55647	9.4441	9.43215	ENST00000289371 /// BC032639 /// NM_015904	Eukaryotic translation initiation factor 5B gene:ENSG00000158417 /// Homo sapiens eukaryotic translation initiation factor 5B, mRNA (cDNA clone MGC:44860 IMAGE:5496504), complete cds. /// Homo sapiens eukaryotic translation initiation factor 5B (EIF5B), mRNA.
2513758	2	+	167744926	168128808	xin actin-binding repeat containing 2	XIRP2	129446	5.93085	8.53e-05	0.0199776	2.21951	0.0329808	0.264979	0.000355482	0.0380546	9.83929	10.25	10.0348	10.9163	10.8026	9.86907	7.68443	8.6615	6.78204	7.26542	8.19211	10.0517	9.15979	9.27926	6.90038	10.2844	GENSCAN00000059740 /// GENSCAN00000059742 /// GENSCAN00000019649 /// GENSCAN00000045936 /// ENST00000409195 /// ENST00000409043 /// ENST00000409756 /// ENST00000409728 /// ENST00000409966 /// ENST00000420519 /// ENST00000328983 /// ENST00000413534 /// ENST00000295237 /// ENST00000409605 /// ENST00000409273 /// ENST00000416941 /// AY820969 /// EF119711 /// EF119717 /// EF119718 /// EF119719 /// EF…	cdna:Genscan chromosome:GRCh37:2:167744926:167783740:1 /// cdna:Genscan chromosome:GRCh37:2:167816742:167906781:1 /// cdna:Genscan chromosome:GRCh37:2:168067226:168115873:1 /// cdna:Genscan chromosome:GRCh37:2:167981415:167998714:1 /// xin actin-binding repeat containing 2 isoform 1 gene:ENSG00000163092 /// Isoform 4 of Xin actin-binding repeat-containing protein 2 gene:ENSG00000163092 /// Isofor…
2515627	2	+	173292317	173371170	integrin, alpha 6	ITGA6	3655	2.20946	5.79e-05	0.0193515	1.80126	0.00100202	0.0653372	0.000144782	0.0280487	8.66646	9.00815	9.0018	9.39786	9.03022	8.5516	7.62654	8.1039	7.92333	7.77063	7.57053	7.46895	8.32483	8.73989	7.60242	8.3323	GENSCAN00000058818 /// ENST00000412899 /// ENST00000409532 /// ENST00000343713 /// ENST00000264107 /// ENST00000375221 /// ENST00000264106 /// ENST00000409080 /// ENST00000458358 /// ENST00000442250 /// ENST00000416789 /// BC136455 /// BC136456 /// BX537483 /// AK294436 /// AK296496 /// EF491790 /// AK311695 /// NM_000210 /// NM_001079818	cdna:Genscan chromosome:GRCh37:2:173292517:173368980:1 /// 26 kDa protein gene:ENSG00000091409 /// Isoform 7 of Integrin alpha-6 gene:ENSG00000091409 /// Isoform Alpha-6X2A of Integrin alpha-6 gene:ENSG00000091409 /// Isoform Alpha-6X1A of Integrin alpha-6 gene:ENSG00000091409 /// Isoform Alpha-6X1X2A of Integrin alpha-6 gene:ENSG00000091409 /// Isoform Alpha-6X1X2B of Integrin alpha-6 gene:ENSG0…
2527939	2	+	219523548	219528165	BCS1-like (yeast)	BCS1L	617	2.07344	7.1e-05	0.0193515	1.80853	0.000538789	0.0504717	0.000135689	0.0275996	6.14876	6.62227	6.07923	6.46552	6.98845	6.21211	5.25634	5.29706	5.27128	5.46993	5.54221	5.37787	4.92797	5.56553	5.72962	6.22186	GENSCAN00000007682 /// ENST00000428880 /// ENST00000430322 /// ENST00000456050 /// ENST00000392111 /// ENST00000359273 /// ENST00000443791 /// ENST00000416304 /// ENST00000392109 /// ENST00000392110 /// ENST00000423377 /// ENST00000412366 /// ENST00000439945 /// ENST00000431802 /// ENST00000426649 /// ENST00000436603 /// AF026849 /// AF038195 /// AK096210 /// AK289363 /// BC000416 /// BC007500 //…	cdna:Genscan chromosome:GRCh37:2:219527233:219528109:1 /// 9 kDa protein gene:ENSG00000074582 /// Putative uncharacterized protein BCS1L (Fragment) gene:ENSG00000074582 /// Putative uncharacterized protein BCS1L (Fragment) gene:ENSG00000074582 /// Mitochondrial chaperone BCS1 gene:ENSG00000074582 /// Mitochondrial chaperone BCS1 gene:ENSG00000074582 /// 17 kDa protein gene:ENSG00000074582 /// 22 …
2561955	2	-	84554127	84708951	succinate-CoA ligase, alpha subunit	SUCLG1	8802	1.9274	8.92e-05	0.0199776	1.45318	0.00930506	0.161505	0.000341726	0.0380546	9.26599	9.60248	9.20752	9.14905	9.58704	9.36313	8.35609	8.32868	7.95558	8.84099	8.59805	9.0344	8.23542	8.58912	9.27909	8.9786	ENST00000393868 /// ENST00000295783 /// ENST00000442240 /// ENST00000430989 /// AK291082 /// NM_003849	Succinyl-CoA ligase [GDP-forming] subunit alpha, mitochondrial gene:ENSG00000163541 /// Putative uncharacterized protein tmp_locus_1 gene:ENSG00000163541 /// Protein gene:ENSG00000163541 /// cDNA FLJ56352, highly similar to Succinyl-CoA ligase (GDP-forming) subunit alpha, mitochondrial gene:ENSG00000163541 /// Homo sapiens cDNA FLJ76284 complete cds, highly similar to Homo sapiens succinate-CoA l…
2639129	3	+	122506796	122599983	disrupted in renal carcinoma 2	DIRC2	84925	1.67437	0.000211754	0.0255379	1.45775	0.00307944	0.101711	0.00055131	0.0461463	7.36056	7.35416	7.03482	7.58492	7.57595	7.02113	6.28869	6.58893	6.48079	6.85139	6.68171	6.71632	6.46114	6.5949	7.31177	6.80678	ENST00000261038 /// ENST00000324630 /// AK075158 /// NM_032839	Isoform 1 of Disrupted in renal carcinoma protein 2 gene:ENSG00000138463 /// Isoform 2 of Disrupted in renal carcinoma protein 2 gene:ENSG00000138463 /// Homo sapiens cDNA FLJ90677 fis, clone PLACE1005725. /// Homo sapiens disrupted in renal carcinoma 2 (DIRC2), mRNA.
2649723	3	+	158459470	158548967	major facilitator superfamily domain containing 1	MFSD1	64747	2.62245	6.51e-06	0.0101168	1.64595	0.00373192	0.109605	2.81e-05	0.013344	8.43006	8.65373	8.06942	8.58177	8.54627	7.97075	6.78832	6.92895	6.92993	6.56835	7.70653	7.31146	7.2142	7.61404	8.10727	8.03509	ENST00000415822 /// ENST00000264266 /// ENST00000392813 /// ENST00000437603 /// ENST00000361159 /// AK297593 /// NM_001167903 /// NM_022736	56 kDa protein gene:ENSG00000118855 /// Isoform 1 of Major facilitator superfamily domain-containing protein 1 gene:ENSG00000118855 /// Isoform 3 of Major facilitator superfamily domain-containing protein 1 gene:ENSG00000118855 /// cDNA FLJ53755, highly similar to Homo sapiens major facilitator superfamily domain containing 1 (MFSD1), mRNA gene:ENSG00000118855 /// Putative uncharacterized protein…
2665720	3	-	21433600	22414005	zinc finger protein 385D	ZNF385D	79750	2.2877	8.24e-05	0.0199776	0.953824	0.769073	0.909704	7.56e-05	0.0205938	7.02084	7.2048	6.90847	7.0961	7.65925	6.48695	5.91719	6.38577	5.44489	5.45799	6.13834	7.00207	6.869	6.8246	7.85289	7.10614	ENST00000281523 /// ENST00000446749 /// BC007212 /// NM_024697	Zinc finger protein 385D gene:ENSG00000151789 /// 12 kDa protein gene:ENSG00000151789 /// Homo sapiens zinc finger protein 385D, mRNA (cDNA clone MGC:14900 IMAGE:3347783), complete cds. /// Homo sapiens zinc finger protein 385D (ZNF385D), mRNA.
2674168	3	-	49306045	49314572	chromosome 3 open reading frame 62	C3orf62	375341	1.69297	1.24e-05	0.0105229	1.28938	0.00849926	0.156102	5.38e-05	0.017942	6.10882	6.03734	6.35106	5.94188	6.24372	5.76196	5.35598	5.44142	5.22068	4.96553	5.58925	5.81828	5.67435	5.8038	5.53849	5.70235	ENST00000343010 /// ENST00000424960 /// ENST00000436325 /// BC023586 /// NM_198562	Uncharacterized protein C3orf62 gene:ENSG00000188315 /// 11 kDa protein gene:ENSG00000188315 /// 21 kDa protein gene:ENSG00000188315 /// Homo sapiens chromosome 3 open reading frame 62, mRNA (cDNA clone MGC:23381 IMAGE:4650297), complete cds. /// Homo sapiens chromosome 3 open reading frame 62 (C3orf62), mRNA.
2677922	3	-	57302379	57326711	dynein, axonemal, heavy chain 12 /// ankyrin repeat and SOCS box-containing 14 /// adaptor protein, phosphotyrosine interaction, PH domain and leucine zipper containing 1	DNAH12 /// ASB14 /// APPL1	201625 /// 142686 /// 26060	1.91657	0.000160531	0.0243713	1.72201	0.000850302	0.0616378	0.000284836	0.036001	7.56209	8.27755	7.9833	7.37385	7.81493	8.06873	6.88181	6.99809	7.05019	6.38686	7.22413	6.61073	6.99298	7.19965	6.94688	7.563	ENST00000389601 /// ENST00000438870 /// ENST00000303500 /// ENST00000295941 /// AL832472 /// NM_001142733 /// NM_130387 /// AF169797 /// NM_012096	cdna:known chromosome:GRCh37:3:57302379:57326710:-1 gene:ENSG00000174844 /// cdna:known chromosome:GRCh37:3:57302379:57326686:-1 gene:ENSG00000174844 /// cdna:known chromosome:GRCh37:3:57302379:57312980:-1 gene:ENSG00000174844 /// Axonemal dynein heavy chain gene:ENSG00000174844 /// Homo sapiens mRNA; cDNA DKFZp313L0121 (from clone DKFZp313L0121). /// Homo sapiens ankyrin repeat and SOCS box-cont…
2695453	3	-	131252412	132004244	copine IV	CPNE4	131034	2.37926	6.46e-05	0.0193515	1.90996	0.00104149	0.065944	0.000159106	0.0293013	6.17189	6.26721	6.51086	5.20673	6.13179	5.32733	4.78924	4.55316	4.19902	4.89013	4.99573	5.24013	4.66353	4.68835	5.34835	5.07178	ENST00000357965 /// ENST00000429747 /// ENST00000393189 /// AK128117 /// NM_130808	Isoform 1 of Copine-4 gene:ENSG00000196353 /// Isoform 1 of Copine-4 gene:ENSG00000196353 /// CPNE4 protein gene:ENSG00000196353 /// Homo sapiens cDNA FLJ46238 fis, clone TESTI4017382, moderately similar to Copine VII. /// Homo sapiens copine IV (CPNE4), mRNA.
2708229	3	-	183544364	183602677	presenilin associated, rhomboid-like	PARL	55486	2.1312	0.000187924	0.0243713	1.71632	0.00335658	0.104921	0.000515684	0.0447627	9.32814	8.95688	8.62579	8.85255	8.7119	8.79073	7.74756	7.86653	7.27053	8.19684	7.84852	8.12602	7.37289	8.01893	8.98654	7.98736	ENST00000317096 /// ENST00000311101 /// ENST00000417784 /// ENST00000450375 /// ENST00000418450 /// ENST00000435888 /// ENST00000421484 /// ENST00000449306 /// BC014058 /// NM_018622 /// NM_001037639	Isoform 1 of Presenilins-associated rhomboid-like protein, mitochondrial gene:ENSG00000175193 /// Isoform 2 of Presenilins-associated rhomboid-like protein, mitochondrial gene:ENSG00000175193 /// Protein gene:ENSG00000175193 /// 7 kDa protein gene:ENSG00000175193 /// Protein gene:ENSG00000175193 /// 33 kDa protein gene:ENSG00000175193 /// 20 kDa protein gene:ENSG00000175193 /// Protein gene:ENSG0…
2746591	4	+	148380144	148466092	endothelin receptor type A	EDNRA	1909	2.1948	1.88e-05	0.0150318	1.69902	0.000949264	0.0647364	5.85e-05	0.017942	9.05298	8.97301	8.94707	8.83653	8.9938	8.66094	7.85282	7.88791	6.94586	8.19303	8.00353	8.42354	7.97458	7.70689	8.42335	8.20174	ENST00000324300 /// ENST00000358556 /// ENST00000339690 /// ENST00000394047 /// D90348 /// NM_001957 /// NM_001166055 /// NR_028596	Isoform 1 of Endothelin-1 receptor gene:ENSG00000151617 /// Isoform 4 of Endothelin-1 receptor gene:ENSG00000151617 /// Isoform 2 of Endothelin-1 receptor gene:ENSG00000151617 /// 21 kDa protein gene:ENSG00000151617 /// Homo sapiens mRNA for endothelin-1 receptor, complete cds. /// Homo sapiens endothelin receptor type A (EDNRA), transcript variant 1, mRNA. /// Homo sapiens endothelin receptor ty…
2762468	4	-	17795075	17812384	DDB1 and CUL4 associated factor 16	DCAF16	54876	1.54755	0.000158194	0.0243713	1.39635	0.00174701	0.0787779	0.000368347	0.038261	7.43397	7.3907	7.11115	7.42067	7.77581	6.99393	6.89012	6.79455	6.70937	6.51312	6.71475	6.79166	6.85881	6.86799	6.70109	7.14402	ENST00000382247 /// BC050697 /// NM_017741	Uncharacterized protein C4orf30 gene:ENSG00000163257 /// Homo sapiens chromosome 4 open reading frame 30, mRNA (cDNA clone MGC:60283 IMAGE:6044417), complete cds. /// Homo sapiens DDB1 and CUL4 associated factor 16 (DCAF16), mRNA.
2769182	4	-	53738799	54232695	sec1 family domain containing 2	SCFD2	152579	1.78567	0.00012864	0.0233636	1.574	0.00122703	0.0704939	0.000280096	0.036001	6.95256	6.85335	6.24627	7.07531	7.03864	6.41812	5.82135	5.84387	5.79158	6.39814	5.78295	5.98753	6.03306	6.17895	6.44709	5.9014	ENST00000401642 /// ENST00000388940 /// AY299407 /// NM_152540	Isoform 1 of Sec1 family domain-containing protein 2 gene:ENSG00000184178 /// Isoform 2 of Sec1 family domain-containing protein 2 gene:ENSG00000184178 /// Homo sapiens syntaxin binding protein 1-like 1 (STXBP1L1) mRNA, complete cds. /// Homo sapiens sec1 family domain containing 2 (SCFD2), mRNA.
2772968	4	-	73688723	73935737	COX18 cytochrome c oxidase assembly homolog (S. cerevisiae)	COX18	285521	1.64346	0.000153412	0.0243713	1.32064	0.0141197	0.189206	0.000586834	0.0468565	6.99534	7.06259	7.06661	6.85046	7.29843	7.02618	6.43241	6.48718	6.09026	6.43517	6.22099	6.19589	6.45471	6.52815	7.02624	7.03851	ENST00000295890 /// ENST00000449739 /// ENST00000438579 /// ENST00000421792 /// AY957564 /// NM_173827	COX18 protein gene:ENSG00000163626 /// Isoform 3 of Mitochondrial inner membrane protein COX18 gene:ENSG00000163626 /// Isoform 2 of Mitochondrial inner membrane protein COX18 gene:ENSG00000163626 /// Isoform 4 of Mitochondrial inner membrane protein COX18 gene:ENSG00000163626 /// Homo sapiens mitochondrial COX18 mRNA, transcript variant 1, complete cds; nuclear gene for mitochondrial product. //…
2778273	4	-	95219655	95271990	hematopoietic prostaglandin D synthase	HPGDS	27306	7.17401	0.000223888	0.0267051	4.48961	0.00235675	0.0887233	0.000527377	0.045488	6.40387	8.01885	7.44555	7.89525	8.19349	8.01065	4.51302	4.02357	5.36566	3.76683	6.4234	5.65585	4.39063	3.63175	6.73341	7.06179	ENST00000295256 /// D82073 /// NM_014485	Glutathione-requiring prostaglandin D synthase gene:ENSG00000163106 /// Homo sapiens mRNA for glutathione-requiring prostaglandin D synthase, complete cds. /// Homo sapiens hematopoietic prostaglandin D synthase (HPGDS), mRNA.
2827057	5	+	125663673	125832166	GRAM domain containing 3	GRAMD3	65983	1.87742	3.36e-05	0.0168777	1.09878	0.4079	0.715703	7.85e-05	0.0209889	6.80328	7.3146	6.71639	7.21219	7.37177	6.67833	6.30663	5.79703	6.29911	5.99704	6.13689	6.98385	6.51829	6.93929	7.21219	6.74735	ENST00000285689 /// AK024966 /// NM_001146322 /// NM_023927 /// NM_001146319 /// NM_001146321 /// NM_001146320	GRAM domain-containing protein 3 gene:ENSG00000155324 /// Homo sapiens cDNA: FLJ21313 fis, clone COL02176. /// Homo sapiens GRAM domain containing 3 (GRAMD3), transcript variant 5, mRNA. /// Homo sapiens GRAM domain containing 3 (GRAMD3), transcript variant 2, mRNA. /// Homo sapiens GRAM domain containing 3 (GRAMD3), transcript variant 1, mRNA. /// Homo sapiens GRAM domain containing 3 (GRAMD3), …
2828787	5	+	132202257	132204536	ubiquinol-cytochrome c reductase, complex III subunit VII, 9.5kDa	UQCRQ	27089	3.49748	0.000182853	0.0243713	1.99999	0.0165801	0.201482	0.000701195	0.0486318	12.0723	12.076	11.8998	12.0144	12.2629	12.2448	9.91874	10.3128	8.88311	11.4365	10.8924	11.0428	10.3839	10.5283	12.1798	11.3404	ENST00000378670 /// ENST00000378667 /// ENST00000378665 /// AK297061 /// NM_014402	Cytochrome b-c1 complex subunit 8 gene:ENSG00000164405 /// Cytochrome b-c1 complex subunit 8 gene:ENSG00000164405 /// Cytochrome b-c1 complex subunit 8 gene:ENSG00000164405 /// Homo sapiens cDNA FLJ50798 complete cds, weakly similar to Ubiquinol-cytochrome c reductase complex ubiquinone-binding protein QP-C (EC 1.10.2.2). /// Homo sapiens ubiquinol-cytochrome c reductase, complex III subunit VII,…
2849960	5	-	16409108	16466047	zinc finger protein 622	ZNF622	90441	2.05298	0.000101183	0.0202782	1.33184	0.0580124	0.333081	0.000411292	0.0400364	8.69441	9.11847	9.05385	8.87754	9.11138	9.19398	7.54741	8.37487	7.55363	8.04648	8.33037	8.40719	7.9579	8.56217	8.99469	9.05231	ENST00000308683 /// BC010545 /// NM_033414	Zinc finger protein 622 gene:ENSG00000173545 /// Homo sapiens zinc finger protein 622, mRNA (cDNA clone MGC:17552 IMAGE:3463070), complete cds. /// Homo sapiens zinc finger protein 622 (ZNF622), mRNA.
2903189	6	+	32388994	32412945	major histocompatibility complex, class II, DR alpha	HLA-DRA	3122	3.98713	0.000173746	0.0243713	2.28893	0.0102524	0.165758	0.000625111	0.0471414	8.909	8.71049	7.95519	8.89786	7.55393	7.73857	6.29723	5.71171	5.73516	6.78361	6.96641	7.41945	5.78952	6.40259	8.31034	7.57559	GENSCAN00000008169 /// GENSCAN00000022116 /// GENSCAN00000031778 /// GENSCAN00000015842 /// GENSCAN00000045399 /// GENSCAN00000003000 /// GENSCAN00000029515 /// ENST00000383127 /// ENST00000434866 /// ENST00000418235 /// ENST00000383223 /// ENST00000383259 /// ENST00000383258 /// ENST00000446685 /// ENST00000416883 /// ENST00000411505 /// ENST00000437907 /// ENST00000395388 /// ENST00000374982 //…	cdna:Genscan chromosome:GRCh37:HSCHR6_MHC_COX:32355979:32376168:1 /// cdna:Genscan chromosome:GRCh37:HSCHR6_MHC_QBL:32365199:32369156:1 /// cdna:Genscan chromosome:GRCh37:HSCHR6_MHC_DBB:32352208:32386401:1 /// cdna:Genscan chromosome:GRCh37:6:32376719:32411687:1 /// cdna:Genscan chromosome:GRCh37:HSCHR6_MHC_SSTO:32413534:32417491:1 /// cdna:Genscan chromosome:GRCh37:HSCHR6_MHC_MANN:32446391:32450…
2903488	6	+	33172446	33174599	hydroxysteroid (17-beta) dehydrogenase 8	HSD17B8	7923	1.71884	0.000124194	0.022912	1.59155	0.000537714	0.0504717	0.000198377	0.0322547	6.35887	6.6612	6.33531	6.39881	6.82292	6.72976	6.14475	5.61026	5.70701	5.60676	5.77977	5.45447	5.59424	5.95729	6.2673	6.13027	ENST00000427295 /// ENST00000230236 /// ENST00000454191 /// ENST00000374662 /// ENST00000414463 /// ENST00000422433 /// BC008185 /// NM_014234	Estradiol 17-beta-dehydrogenase 8 gene:ENSG00000228712 /// Estradiol 17-beta-dehydrogenase 8 gene:ENSG00000112474 /// Estradiol 17-beta-dehydrogenase 8 gene:ENSG00000225312 /// Estradiol 17-beta-dehydrogenase 8 gene:ENSG00000204228 /// Estradiol 17-beta-dehydrogenase 8 gene:ENSG00000228357 /// Estradiol 17-beta-dehydrogenase 8 gene:ENSG00000232357 /// Homo sapiens hydroxysteroid (17-beta) dehydro…
2907396	6	+	42751166	42753290	FLJ38717 protein	FLJ38717	401261	1.59924	0.00023319	0.0267051	1.46793	0.0014015	0.0734601	0.000449271	0.0408178	6.49237	6.38372	6.68164	6.71289	6.56649	6.44626	5.65786	5.54326	6.05844	5.99386	6.09578	6.01704	6.07764	6.44704	5.84884	5.57665	AK096036 /// AK098234	Homo sapiens cDNA FLJ38717 fis, clone KIDNE2009647. /// Homo sapiens cDNA FLJ40915 fis, clone UTERU2005450.
2908179	6	+	43737946	43754216	vascular endothelial growth factor A	VEGFA	7422	0.521723	0.00111196	0.0482198	0.497218	0.000601186	0.0526819	0.000751196	0.0496956	8.30419	8.28409	8.14167	8.02435	8.0542	8.34594	8.59558	9.05823	10.0408	8.74023	9.22042	8.48626	9.08983	9.7162	9.14595	9.56404	GENSCAN00000057098 /// ENST00000372055 /// ENST00000372067 /// ENST00000324450 /// ENST00000426830 /// ENST00000372077 /// ENST00000457104 /// ENST00000413642 /// ENST00000425836 /// ENST00000372064 /// ENST00000417285 /// ENST00000230480 /// AF091352 /// AF022375 /// AB209485 /// AB451322 /// M27281 /// M32977 /// S85192 /// AK098750 /// BC011177 /// DQ229900 /// AY047581 /// AY263145 /// AK0569…	cdna:Genscan chromosome:GRCh37:6:43738984:43752447:1 /// vascular endothelial growth factor A isoform a precursor gene:ENSG00000112715 /// vascular endothelial growth factor A isoform d precursor gene:ENSG00000112715 /// Isoform VEGF189 of Vascular endothelial growth factor A gene:ENSG00000112715 /// Isoform VEGF145 of Vascular endothelial growth factor A gene:ENSG00000112715 /// Isoform VEGF121B…
2920377	6	+	108551574	108844602	lactation elevated 1	LACE1	246269	2.04011	0.0001376	0.0238939	1.60736	0.00442015	0.11674	0.000431847	0.0404514	6.03909	6.83183	6.33908	6.74112	6.93121	6.21801	5.48858	5.51785	5.4327	5.32265	5.67859	5.29836	5.39294	5.84371	6.45178	6.17335	GENSCAN00000058258 /// GENSCAN00000013959 /// GENSCAN00000000174 /// ENST00000431564 /// ENST00000368977 /// ENST00000430458 /// ENST00000421954 /// ENST00000437715 /// ENST00000442745 /// ENST00000441543 /// ENST00000431865 /// ENST00000418637 /// ENST00000363929 /// BC018445 /// AL832793 /// AF520418 /// NM_145315	cdna:Genscan chromosome:GRCh37:6:108829544:108843628:1 /// cdna:Genscan chromosome:GRCh37:6:108708515:108799949:1 /// cdna:Genscan chromosome:GRCh37:6:108551633:108582257:1 /// cdna:pseudogene chromosome:GRCh37:6:108573418:108573604:1 gene:ENSG00000233511 /// Lactation elevated protein 1 gene:ENSG00000135537 /// 16 kDa protein gene:ENSG00000135537 /// Lactation elevated 1 gene:ENSG00000135537 ///…
2928690	6	+	143380510	143739052	androgen-induced 1	AIG1	51390	2.30904	0.000231193	0.0267051	1.75452	0.00594035	0.131421	0.000709842	0.0486318	6.74207	7.90164	7.4635	8.0345	8.41362	7.23815	6.64945	6.57227	6.15696	6.47149	6.27461	6.44763	6.39219	6.75275	7.3342	7.1791	ENST00000367601 /// ENST00000419072 /// ENST00000447498 /// ENST00000357847 /// ENST00000344492 /// ENST00000367598 /// ENST00000275235 /// ENST00000367596 /// ENST00000458219 /// AF153605 /// NM_016108	Isoform 4 of Androgen-induced protein 1 gene:ENSG00000146416 /// Isoform 4 of Androgen-induced protein 1 gene:ENSG00000146416 /// Isoform 3 of Androgen-induced protein 1 gene:ENSG00000146416 /// Isoform 2 of Androgen-induced protein 1 gene:ENSG00000146416 /// Isoform 3 of Androgen-induced protein 1 gene:ENSG00000146416 /// 12 kDa protein gene:ENSG00000146416 /// Isoform 1 of Androgen-induced prot…
2954005	6	-	42174539	42185613	mitochondrial ribosomal protein S10	MRPS10	55173	2.46503	3.07e-05	0.0168777	1.97154	0.000534521	0.0504717	7.36e-05	0.0204561	9.52627	9.48767	9.08652	9.45028	10.284	9.09082	8.25562	7.88466	7.95531	8.51389	8.32046	8.49121	7.98639	8.3502	9.26286	8.4507	ENST00000053468 /// AK001429 /// NM_018141	28S ribosomal protein S10, mitochondrial gene:ENSG00000048544 /// Homo sapiens cDNA FLJ10567 fis, clone NT2RP2002980, weakly similar to 30S RIBOSOMAL PROTEIN S10. /// Homo sapiens mitochondrial ribosomal protein S10 (MRPS10), nuclear gene encoding mitochondrial protein, mRNA.
2966232	6	-	99817279	99842080	coenzyme Q3 homolog, methyltransferase (S. cerevisiae)	COQ3	51805	3.19939	6.68e-05	0.0193515	2.34125	0.00126652	0.0709793	0.000173319	0.0296014	7.1706	7.91318	6.87117	7.78138	8.34925	7.0871	5.82458	5.62425	5.35558	6.54119	5.90931	6.0459	5.71793	5.76261	7.2252	6.75586	ENST00000254759 /// ENST00000369242 /// ENST00000369240 /// AK056955 /// NM_017421	Hexaprenyldihydroxybenzoate methyltransferase, mitochondrial gene:ENSG00000132423 /// Coenzyme Q3 homolog, methyltransferase gene:ENSG00000132423 /// Coenzyme Q3 homolog, methyltransferase gene:ENSG00000132423 /// Homo sapiens cDNA FLJ32393 fis, clone SKMUS2000074, highly similar to Hexaprenyldihydroxybenzoate methyltransferase, mitochondrial precursor (EC 2.1.1.114). /// Homo sapiens coenzyme Q3…
3014808	7	+	99070466	99086896	zinc finger protein 789	ZNF789	285989	1.77575	0.000200569	0.0248487	1.49652	0.00396866	0.111826	0.000569289	0.0468565	6.82011	7.20789	6.61595	7.31719	7.21439	6.65505	6.42558	5.97707	6.41559	6.0784	5.82005	6.43254	5.89691	6.74118	6.38165	6.49849	GENSCAN00000026726 /// ENST00000448667 /// ENST00000331410 /// ENST00000447047 /// ENST00000394183 /// ENST00000417333 /// ENST00000454931 /// BC089424 /// AK093141 /// AK131429 /// BX648360 /// AK309467 /// NM_213603	cdna:Genscan chromosome:GRCh37:7:99036706:99085111:1 /// 14 kDa protein gene:ENSG00000198556 /// Isoform 1 of Zinc finger protein 789 gene:ENSG00000198556 /// zinc finger protein 789 isoform 2 gene:ENSG00000198556 /// Putative uncharacterized protein ZNF789 (Fragment) gene:ENSG00000198556 /// 24 kDa protein gene:ENSG00000198556 /// 10 kDa protein gene:ENSG00000198556 /// Homo sapiens zinc finger …
3017123	7	+	102793404	102970329	peptidase (mitochondrial processing) beta	PMPCB	9512	2.30493	0.000191672	0.0244122	1.77043	0.00461	0.117871	0.000571618	0.0468565	9.41522	9.49626	9.19486	9.6231	10.0202	9.27318	8.00216	8.46472	7.64075	8.59774	8.79001	8.42037	8.10076	8.34076	9.09137	9.44525	ENST00000249269 /// ENST00000428154 /// ENST00000420236 /// ENST00000456433 /// ENST00000443722 /// ENST00000444457 /// ENST00000453466 /// AK297354 /// NM_004279	Mitochondrial-processing peptidase subunit beta gene:ENSG00000105819 /// cDNA FLJ78497 gene:ENSG00000105819 /// cDNA FLJ58513, highly similar to Mitochondrial-processing peptidase subunit beta, mitochondrial gene:ENSG00000105819 /// 22 kDa protein gene:ENSG00000105819 /// 13 kDa protein gene:ENSG00000105819 /// 13 kDa protein gene:ENSG00000105819 /// 13 kDa protein gene:ENSG00000105819 /// Homo s…
3044753	7	-	32519472	32535103	LSM5 homolog, U6 small nuclear RNA associated (S. cerevisiae)	LSM5	23658	4.58275	0.000107897	0.021006	2.60215	0.00557512	0.128927	0.000370594	0.038261	6.77641	7.12785	6.43933	7.67091	7.93584	6.11025	4.80438	5.10706	3.57661	5.79291	4.78847	4.99686	4.61245	5.66536	6.72267	6.15464	ENST00000409952 /// ENST00000409909 /// ENST00000450169 /// ENST00000409292 /// ENST00000223084 /// ENST00000409987 /// ENST00000410044 /// ENST00000409782 /// AF182291 /// NM_012322 /// NM_001130710 /// NM_001139499 /// NR_024466	LSM5 homolog, U6 small nuclear RNA associated isoform b gene:ENSG00000106355 /// LSM5 homolog, U6 small nuclear RNA associated isoform b gene:ENSG00000106355 /// U6 snRNA-associated Sm-like protein LSm5 gene:ENSG00000106355 /// LSM5 homolog, U6 small nuclear RNA associated isoform b gene:ENSG00000106355 /// 8 kDa protein gene:ENSG00000106355 /// Putative uncharacterized protein LSM5 gene:ENSG0000…
3071630	7	-	127944168	127945272	hypothetical protein MGC27345	MGC27345	157247	2.15567	0.000168571	0.0243713	1.66324	0.00525916	0.125838	0.000531913	0.0455906	6.21334	7.01349	6.54446	6.41536	7.06604	6.41148	6.23124	5.08204	5.65081	5.0383	5.51041	6.15257	5.37803	5.93309	6.2841	5.63572	ENST00000424840 /// AK001384	MGC27345 protein gene:ENSG00000228497 /// Homo sapiens cDNA FLJ10522 fis, clone NT2RP2000845.
3075550	7	-	138706245	138707177	zinc finger CCCH-type, antiviral 1-like	ZC3HAV1L	92092	2.02686	0.000112056	0.0215084	1.43406	0.0197552	0.219122	0.00045423	0.040995	6.02601	5.77131	4.99618	5.64538	5.98528	5.79665	5.12553	5.229	4.23483	4.52872	4.30302	5.14714	5.09431	5.09801	5.3484	5.22897	AK098156 /// BC020784	Homo sapiens cDNA FLJ40837 fis, clone TRACH2013495. /// Homo sapiens zinc finger CCCH-type, antiviral 1-like, mRNA (cDNA clone IMAGE:4773508), complete cds.
3091848	8	+	28747922	28922446	homeobox containing 1	HMBOX1	79618	0.64518	0.000328411	0.0296981	0.666078	0.000653434	0.0543951	0.000401414	0.0396411	8.12945	8.57204	8.24305	8.24317	8.59404	8.21501	8.81955	9.40678	8.56593	9.13408	8.89876	8.67273	9.05126	8.92921	8.98823	8.95372	ENST00000454130 /// ENST00000287701 /// ENST00000444075 /// ENST00000403668 /// ENST00000397358 /// ENST00000355231 /// BC069242 /// NM_001135726 /// NM_024567	Isoform 3 of Homeobox-containing protein 1 gene:ENSG00000147421 /// Isoform 1 of Homeobox-containing protein 1 gene:ENSG00000147421 /// cDNA FLJ56440, highly similar to Homeobox-containing protein 1 gene:ENSG00000147421 /// Homeobox containing 1 transcript variant b gene:ENSG00000147421 /// Isoform 1 of Homeobox-containing protein 1 gene:ENSG00000147421 /// Isoform 1 of Homeobox-containing protei…
3203162	9	-	32553017	32573329	NADH dehydrogenase (ubiquinone) 1 beta subcomplex, 6, 17kDa /// DNA fragmentation factor, 40kDa, beta polypeptide (caspase-activated DNase)	NDUFB6 /// DFFB	4712 /// 1677	2.83504	0.000187277	0.0243713	2.23573	0.00184969	0.0800241	0.000425414	0.0404514	10.1436	9.57926	9.73896	10.59	10.4069	9.5931	8.39431	8.40032	7.48352	9.03271	9.21545	8.66664	8.21579	8.54352	9.68543	9.12805	ENST00000379847 /// ENST00000350021 /// AK289702 /// NM_182739 /// NM_002493 /// AF039210	NADH dehydrogenase [ubiquinone] 1 beta subcomplex subunit 6 gene:ENSG00000165264 /// NADH dehydrogenase (ubiquinone) 1 beta subcomplex, 6, 17kDa isoform 2 gene:ENSG00000165264 /// Homo sapiens cDNA FLJ76517 complete cds, highly similar to Homo sapiens NADH dehydrogenase (ubiquinone) 1 beta subcomplex, 6, 17kDa (NDUFB6), nuclear gene encoding mitochondrial protein, transcript variant 1, mRNA. /// …
3217077	9	-	100689076	100707136	hemogen	HEMGN	55363	0.323771	0.000321045	0.0296981	0.388723	0.0015067	0.0749389	0.000576256	0.0468565	4.00195	3.76544	4.52587	3.45067	3.9993	4.25536	5.2527	6.71517	4.54754	6.0321	5.58608	4.9874	6.38002	4.46246	5.64244	5.34243	ENST00000375112 /// ENST00000259456 /// ENST00000441032 /// AY244805 /// NM_018437 /// NM_197978	Hemogen gene:ENSG00000136929 /// Hemogen gene:ENSG00000136929 /// Hemogen gene:ENSG00000136929 /// Homo sapiens hemogen (HEMGN) mRNA, complete cds. /// Homo sapiens hemogen (HEMGN), transcript variant 1, mRNA. /// Homo sapiens hemogen (HEMGN), transcript variant 2, mRNA.
3218528	9	-	107543300	107708401	ATP-binding cassette, sub-family A (ABC1), member 1	ABCA1	19	0.409571	9.67e-05	0.0200727	0.585621	0.00707945	0.142089	0.000352076	0.0380546	6.73308	5.55739	6.48805	6.40349	6.00522	5.93555	6.7534	7.32491	8.18355	7.2442	7.86867	6.61211	6.9444	7.08681	6.73253	7.41961	ENST00000374736 /// ENST00000341579 /// ENST00000423487 /// ENST00000374733 /// AF285167 /// NM_005502	ATP-binding cassette, sub-family A member 1 gene:ENSG00000165029 /// ATP-binding cassette, sub-family A (ABC1), member 1 gene:ENSG00000165029 /// ATP-binding cassette, sub-family A (ABC1), member 1, isoform CRA_b gene:ENSG00000165029 /// ATP-binding cassette, sub-family A (ABC1), member 1 gene:ENSG00000165029 /// Homo sapiens ATP-binding cassette transporter 1 (ABCA1) mRNA, complete cds. /// Homo…
3306299	10	-	111624483	111683236	X-prolyl aminopeptidase (aminopeptidase P) 1, soluble	XPNPEP1	7511	1.59913	0.000228778	0.0267051	1.4909	0.00099122	0.0652639	0.00038533	0.0388984	9.62575	9.27518	9.36101	9.94278	9.51158	9.19469	8.54111	9.04282	8.68733	8.76516	9.00296	8.7595	8.64366	9.10988	8.8873	9.14457	GENSCAN00000060030 /// ENST00000369683 /// ENST00000369680 /// ENST00000322238 /// ENST00000369661 /// ENST00000369659 /// ENST00000369658 /// ENST00000403138 /// ENST00000430337 /// ENST00000423625 /// ENST00000443078 /// ENST00000451592 /// AK094900 /// AK095447 /// AK289436 /// AK295756 /// BC005126 /// BC007579 /// CR456922 /// AF195530 /// AF272981 /// AK304367 /// NM_001167604 /// NM_020383…	cdna:Genscan chromosome:GRCh37:10:111624942:111672017:-1 /// X-prolyl aminopeptidase (Aminopeptidase P) 1, soluble gene:ENSG00000108039 /// Xaa-Pro aminopeptidase 1 gene:ENSG00000108039 /// Isoform 2 of Xaa-Pro aminopeptidase 1 gene:ENSG00000108039 /// X-prolyl aminopeptidase (Aminopeptidase P) 1, soluble gene:ENSG00000108039 /// X-prolyl aminopeptidase (Aminopeptidase P) 1, soluble gene:ENSG0000…
3318329	11	+	5383845	5411578	olfactory receptor, family 51, subfamily M, member 1	OR51M1	390059	0.614495	0.000227522	0.0267051	0.919098	0.425053	0.728193	0.000583925	0.0468565	3.78052	3.96815	4.0396	3.84799	3.84093	4.33611	4.41262	4.77283	4.27618	5.09307	4.80235	3.93986	3.97898	4.45664	4.01094	4.06654	ENST00000328611 /// BC136912 /// NM_001004756	Olfactory receptor, family 51, subfamily M, member 1 gene:ENSG00000184698 /// Homo sapiens olfactory receptor, family 51, subfamily M, member 1, mRNA (cDNA clone MGC:168526 IMAGE:9020903), complete cds. /// Homo sapiens olfactory receptor, family 51, subfamily M, member 1 (OR51M1), mRNA.
3343008	11	+	85338464	85370133	transmembrane protein 126A	TMEM126A	84233	3.02373	0.000116698	0.0220883	2.00906	0.00572795	0.129188	0.000398312	0.0396218	9.72776	9.62453	9.83298	10.151	9.89425	9.60697	7.77271	7.66873	7.93922	8.93576	8.73315	8.94938	7.8069	8.32507	9.97978	8.9375	ENST00000304511 /// BC007875 /// NM_032273	Transmembrane protein 126A gene:ENSG00000171202 /// Homo sapiens transmembrane protein 126A, mRNA (cDNA clone MGC:14138 IMAGE:3948518), complete cds. /// Homo sapiens transmembrane protein 126A (TMEM126A), mRNA.
3365757	11	-	19203597	19232108	cysteine and glycine-rich protein 3 (cardiac LIM protein)	CSRP3	8048	1.62407	9.33e-05	0.0200727	1.31758	0.00964445	0.163104	0.000357425	0.0380546	12.0768	11.8028	11.8872	12.2799	12.0703	11.7557	11.2588	11.4808	10.9493	11.2184	11.4885	11.92	11.4262	11.2777	11.7218	11.5587	ENST00000265968 /// BC024010 /// NM_003476 /// NM_001127656	Cysteine and glycine-rich protein 3 gene:ENSG00000129170 /// Homo sapiens cysteine and glycine-rich protein 3 (cardiac LIM protein), mRNA (cDNA clone MGC:26741 IMAGE:4826902), complete cds. /// Homo sapiens cysteine and glycine-rich protein 3 (cardiac LIM protein) (CSRP3), transcript variant 1, mRNA. /// Homo sapiens cysteine and glycine-rich protein 3 (cardiac LIM protein) (CSRP3), transcript va…
3381317	11	-	72465139	72521814	StAR-related lipid transfer (START) domain containing 10	STARD10	10809	0.613476	0.000261481	0.0274113	0.660233	0.00112526	0.06846	0.000444422	0.0406482	5.85806	5.77235	5.80587	6.11854	5.88695	6.22044	6.54967	6.3244	6.48613	6.82602	7.05689	6.33954	6.37552	6.36768	7.02974	6.60079	ENST00000334805 /// BC007919 /// NM_006645	PCTP-like protein gene:ENSG00000214530 /// Homo sapiens StAR-related lipid transfer (START) domain containing 10, mRNA (cDNA clone MGC:14401 IMAGE:4301295), complete cds. /// Homo sapiens StAR-related lipid transfer (START) domain containing 10 (STARD10), mRNA.
3403140	12	+	7079610	7095930	EMG1 nucleolar protein homolog (S. cerevisiae) /// EMG1 nucleolar protein homolog (S. cerevisiae)	EMG1 /// EMG1	10436 /// 10436	2.31978	0.000155616	0.0243713	1.7172	0.00610899	0.132806	0.000514823	0.0447627	8.78611	8.30379	8.10583	8.70052	8.68351	8.20289	7.24601	6.87232	7.16223	7.42016	7.5482	7.56411	6.72101	7.80747	8.61173	7.71427	ENST00000439543 /// ENST00000261406 /// ENST00000451846 /// AK298207 /// NM_006331	cDNA FLJ60792, highly similar to Probable ribosome biogenesis protein NEP1 gene:ENSG00000126749 /// Probable ribosome biogenesis protein NEP1 gene:ENSG00000126749 /// EMG1 nucleolar protein homolog (S. cerevisiae), isoform CRA_a gene:ENSG00000126749 /// Homo sapiens cDNA FLJ56921 complete cds, highly similar to Probable ribosome biogenesis protein NEP1. /// Homo sapiens EMG1 nucleolar protein hom…
3408831	12	+	26348238	26387706	sarcospan (Kras oncogene-associated gene)	SSPN	8082	1.61584	0.000179101	0.0243713	1.34295	0.00891058	0.159844	0.00062595	0.0471414	8.58354	8.5411	8.6718	8.94025	8.82512	8.76415	7.88477	8.4442	7.7019	7.71752	8.39514	8.25045	8.49261	8.3183	8.07483	8.34176	ENST00000422622 /// ENST00000441067 /// ENST00000242729 /// BC062299 /// NM_005086 /// NM_001135823	sarcospan isoform 2 gene:ENSG00000123096 /// Isoform 1 of Sarcospan gene:ENSG00000123096 /// sarcospan isoform 2 gene:ENSG00000123096 /// Homo sapiens sarcospan (Kras oncogene-associated gene), mRNA (cDNA clone MGC:71179 IMAGE:6376868), complete cds. /// Homo sapiens sarcospan (Kras oncogene-associated gene) (SSPN), transcript variant 1, mRNA. /// Homo sapiens sarcospan (Kras oncogene-associated …
3412345	12	+	44229706	44783540	transmembrane protein 117	TMEM117	84216	2.29416	3.96e-05	0.0171148	1.89033	0.000555262	0.0509391	9.01e-05	0.0223163	7.59528	6.84786	6.97433	7.04867	6.75321	6.73264	5.27739	6.37583	5.4322	5.61918	6.26556	6.02519	6.41306	5.61304	6.17426	6.14125	ENST00000266534 /// ENST00000417623 /// BC060798 /// NM_032256	Transmembrane protein 117 gene:ENSG00000139173 /// cDNA FLJ40192 fis, clone TESTI2019336 gene:ENSG00000139173 /// Homo sapiens transmembrane protein 117, mRNA (cDNA clone MGC:71607 IMAGE:30348706), complete cds. /// Homo sapiens transmembrane protein 117 (TMEM117), mRNA.
3419147	12	+	62654061	62799899	ubiquitin specific peptidase 15	USP15	9958	0.545819	6.8e-05	0.0193515	0.622257	0.000716983	0.0558345	0.000145967	0.0280487	10.611	10.6152	10.7646	10.4091	10.0906	10.4789	10.8853	11.2063	11.5447	11.7496	11.4561	11.3546	10.8926	11.2433	11.5093	10.8967	ENST00000280377 /// ENST00000393654 /// ENST00000353364 /// ENST00000312635 /// AF106069 /// NM_006313	Isoform 1 of Ubiquitin carboxyl-terminal hydrolase 15 gene:ENSG00000135655 /// Isoform 3 of Ubiquitin carboxyl-terminal hydrolase 15 gene:ENSG00000135655 /// Isoform 2 of Ubiquitin carboxyl-terminal hydrolase 15 gene:ENSG00000135655 /// cDNA FLJ77181, highly similar to Homo sapiens ubiquitin specific peptidase 15, mRNA gene:ENSG00000135655 /// Homo sapiens deubiquitinating enzyme (UNPH4) mRNA, co…
3422231	12	+	72069655	72097835	transmembrane protein 19	TMEM19	55266	1.81375	0.000315613	0.0296633	1.73741	0.000626387	0.0536881	0.000383874	0.0388984	7.61802	7.41268	7.14052	8.29813	8.22095	7.25522	6.92983	6.69709	6.69299	6.82846	6.84467	6.57357	6.8441	6.90219	7.07277	6.91061	ENST00000266673 /// ENST00000422859 /// BC008596 /// NM_018279	Isoform 1 of Transmembrane protein 19 gene:ENSG00000139291 /// Isoform 2 of Transmembrane protein 19 gene:ENSG00000139291 /// Homo sapiens transmembrane protein 19, mRNA (cDNA clone MGC:16985 IMAGE:4154303), complete cds. /// Homo sapiens transmembrane protein 19 (TMEM19), mRNA.
3427820	12	+	98987340	98995775	solute carrier family 25 (mitochondrial carrier; phosphate carrier), member 3 /// small nucleolar RNA, H/ACA box 53	SLC25A3 /// SNORA53	5250 /// 677832	1.5713	2.02e-05	0.0153122	1.38319	0.000583487	0.051682	5.48e-05	0.017942	9.95522	9.90086	9.7277	10.0109	9.92582	9.72336	9.21031	9.23976	8.98281	9.30142	9.37581	9.65299	9.0737	9.28198	9.50866	9.51259	ENST00000188376 /// ENST00000228318 /// ENST00000401722 /// BX647062 /// NM_213611 /// NM_002635 /// NM_005888 /// NR_003015	Isoform B of Phosphate carrier protein, mitochondrial gene:ENSG00000075415 /// Isoform A of Phosphate carrier protein, mitochondrial gene:ENSG00000075415 /// Isoform B of Phosphate carrier protein, mitochondrial gene:ENSG00000075415 /// Homo sapiens mRNA; cDNA DKFZp686J11229 (from clone DKFZp686J11229). /// Homo sapiens solute carrier family 25 (mitochondrial carrier; phosphate carrier), member 3…
3430776	12	+	108955249	108963109	iron-sulfur cluster scaffold homolog (E. coli)	ISCU	23479	1.72782	8.92e-05	0.0199776	1.39895	0.0057496	0.129188	0.000316712	0.0375318	9.25078	9.23091	9.46861	9.7387	9.45033	9.24534	8.4987	8.94925	8.64984	8.04778	8.89689	9.16273	8.71415	8.9097	8.77008	9.00882	ENST00000392807 /// ENST00000311893 /// ENST00000338291 /// ENST00000431221 /// AK022758 /// NM_014301 /// NM_213595	Isoform 2 of Iron-sulfur cluster assembly enzyme ISCU, mitochondrial gene:ENSG00000136003 /// Isoform 1 of Iron-sulfur cluster assembly enzyme ISCU, mitochondrial gene:ENSG00000136003 /// ISCU gene:ENSG00000136003 /// cDNA FLJ32689 fis, clone TESTI2000207, highly similar to NifU-like N-terminal domain-containing protein, mitochondrial gene:ENSG00000136003 /// Homo sapiens cDNA FLJ12696 fis, clone…
3489350	13	+	49822062	49883654	cytidine and dCMP deaminase domain containing 1	CDADC1	81602	1.52022	0.000195902	0.0245932	1.26988	0.0146017	0.193196	0.000733847	0.0490239	6.52225	6.33725	6.21967	6.89893	6.86904	6.34608	5.85024	5.9329	5.89118	5.98477	5.98051	6.25257	6.03517	6.12438	6.44029	6.08512	ENST00000378361 /// ENST00000444959 /// ENST00000251108 /// ENST00000429346 /// AY027525 /// NM_030911	Cytidine and dCMP deaminase domain containing 1 gene:ENSG00000102543 /// Isoform 4 of Cytidine and dCMP deaminase domain-containing protein 1 gene:ENSG00000102543 /// Isoform 1 of Cytidine and dCMP deaminase domain-containing protein 1 gene:ENSG00000102543 /// Cytidine and dCMP deaminase domain containing 1 gene:ENSG00000102543 /// Homo sapiens protein kinase NYD-SP15 mRNA, complete cds. /// Homo…
3507003	13	-	28114884	28195317	ligand of numb-protein X 2	LNX2	222484	0.566952	0.000384301	0.0319345	0.620763	0.00171882	0.0780994	0.000687431	0.0486318	7.8176	7.11692	6.98338	7.81344	7.66766	6.98781	8.36812	8.29176	8.23748	7.73769	8.44746	7.97059	7.95139	8.07026	8.43254	8.00366	ENST00000316334 /// BC036755 /// NM_153371	Ligand of Numb protein X 2 gene:ENSG00000139517 /// Homo sapiens ligand of numb-protein X 2, mRNA (cDNA clone MGC:46315 IMAGE:5541168), complete cds. /// Homo sapiens ligand of numb-protein X 2 (LNX2), mRNA.
3528994	14	+	23563937	23569664	chromosome 14 open reading frame 119 /// apoptotic chromatin condensation inducer 1	C14orf119 /// ACIN1	55017 /// 22985	2.00829	8.04e-05	0.0199776	1.52873	0.00569089	0.129188	0.000288745	0.036101	8.26127	7.53259	7.53227	8.05233	7.67298	7.56405	6.84175	6.60387	6.65886	6.59867	7.11324	7.15239	6.53934	7.08232	7.77796	7.23257	ENST00000319074 /// BC009645 /// NM_001164814	Uncharacterized protein C14orf119 gene:ENSG00000179933 /// Homo sapiens chromosome 14 open reading frame 119, mRNA (cDNA clone MGC:4950 IMAGE:3458006), complete cds. /// Homo sapiens apoptotic chromatin condensation inducer 1 (ACIN1), transcript variant 2, mRNA.
3545525	14	+	78174426	78187427	chromosome 14 open reading frame 156	C14orf156	81892	2.40841	0.000239011	0.0267336	1.87401	0.00397996	0.111826	0.000654027	0.0476635	11.2075	10.9303	11.1174	11.0705	11.182	10.8642	9.40014	9.61236	9.20713	10.5563	10.1937	10.0951	9.53282	9.69602	11.1756	10.2797	ENST00000238688 /// AY860853 /// NM_031210	SRA stem-loop-interacting RNA-binding protein, mitochondrial gene:ENSG00000119705 /// Homo sapiens SRA stem-loop-interacting RNA-binding protein (SLIRP) mRNA, complete cds. /// Homo sapiens chromosome 14 open reading frame 156 (C14orf156), mRNA.
3555675	14	-	21269407	21271417	ribonuclease, RNase A family, 1 (pancreatic)	RNASE1	6035	1.8533	0.000410488	0.0331014	1.68252	0.00176661	0.0787779	0.000727021	0.0489313	8.78435	8.45092	8.99783	9.29989	8.98239	8.6445	7.54213	8.22259	7.69871	8.0569	8.32909	7.46234	8.42954	7.97939	8.16978	8.50572	ENST00000340900 /// ENST00000397970 /// ENST00000397967 /// ENST00000412779 /// BC005324 /// NM_198232 /// NM_002933 /// NM_198234 /// NM_198235	Ribonuclease pancreatic gene:ENSG00000129538 /// Ribonuclease pancreatic gene:ENSG00000129538 /// Ribonuclease pancreatic gene:ENSG00000129538 /// Ribonuclease pancreatic gene:ENSG00000129538 /// Homo sapiens ribonuclease, RNase A family, 1 (pancreatic), mRNA (cDNA clone MGC:12408 IMAGE:3950230), complete cds. /// Homo sapiens ribonuclease, RNase A family, 1 (pancreatic) (RNASE1), transcript vari…
3563734	14	-	50585062	50698581	son of sevenless homolog 2 (Drosophila)	SOS2	6655	1.8415	0.000839938	0.043863	1.86455	0.000705096	0.0556831	0.000713704	0.0486318	8.17475	8.07254	8.0486	9.13964	8.91523	7.94567	7.26209	7.71131	7.39487	7.68442	7.45658	7.30929	7.80391	7.67209	7.63038	7.00389	ENST00000216373 /// L13858 /// NM_006939	Son of sevenless homolog 2 gene:ENSG00000100485 /// Human guanine nucleotide exchange factor mRNA, complete cds. /// Homo sapiens son of sevenless homolog 2 (Drosophila) (SOS2), mRNA.
3632492	15	-	73852365	73929025	neuroplastin	NPTN	27020	1.73878	0.000296764	0.0294018	1.637	0.000842623	0.0614079	0.000425121	0.0404514	9.00073	8.33192	8.37806	8.89648	9.01723	8.41951	7.96554	8.25672	7.42912	7.90053	7.82767	7.99655	8.22328	7.60484	8.17494	7.81508	ENST00000351217 /// ENST00000345330 /// ENST00000287226 /// AF109126 /// NM_001161363 /// NM_012428 /// NM_001161364 /// NM_017455	Isoform 1 of Neuroplastin gene:ENSG00000156642 /// Isoform 2 of Neuroplastin gene:ENSG00000156642 /// neuroplastin isoform c precursor gene:ENSG00000156642 /// Homo sapiens stromal cell-derived receptor-1 beta mRNA, complete cds. /// Homo sapiens neuroplastin (NPTN), transcript variant c, mRNA. /// Homo sapiens neuroplastin (NPTN), transcript variant b, mRNA. /// Homo sapiens neuroplastin (NPTN),…
3634588	15	-	78570177	78612776	WD repeat domain 61	WDR61	80349	1.9079	0.000161701	0.0243713	1.64714	0.0016374	0.0780994	0.000366146	0.038261	8.17849	7.53463	7.3856	8.51731	7.94311	7.18972	6.81965	6.87935	7.00085	6.67113	6.92647	7.2087	7.03362	7.13221	7.13337	6.84967	ENST00000267973 /// AF100786 /// NM_025234	WD repeat-containing protein 61 gene:ENSG00000140395 /// Homo sapiens G protein beta subunit-like protein mRNA, complete cds. /// Homo sapiens WD repeat domain 61 (WDR61), mRNA.
3634811	15	-	79190155	79241896	cathepsin H	CTSH	1512	1.58693	0.000149257	0.0243713	1.37361	0.00372795	0.109605	0.000442132	0.0406482	5.68673	5.27773	5.62146	5.69574	6.01601	5.44781	4.77969	4.72636	5.00311	5.12265	5.15825	5.12541	5.09936	4.89102	5.45369	5.26188	ENST00000220166 /// ENST00000444399 /// ENST00000394758 /// BC002479 /// NM_004390	Cathepsin H gene:ENSG00000103811 /// Cathepsin H gene:ENSG00000103811 /// Cathepsin H gene:ENSG00000103811 /// Homo sapiens cathepsin H, mRNA (cDNA clone MGC:1519 IMAGE:3349910), complete cds. /// Homo sapiens cathepsin H (CTSH), mRNA.
3653042	16	+	23652735	23681167	dynactin 5 (p25)	DCTN5	84516	1.61297	7.89e-05	0.0199776	1.39449	0.00214852	0.0858653	0.000229439	0.0323955	7.67373	7.37652	7.17757	7.91941	7.74941	7.54486	6.60403	7.13848	6.99754	6.71074	6.96852	6.96658	7.04916	7.21448	7.20558	7.03343	ENST00000300087 /// ENST00000446651 /// BC004191 /// NM_032486	Dynactin subunit 5 gene:ENSG00000166847 /// cDNA FLJ57579, highly similar to Dynactin subunit 5 gene:ENSG00000166847 /// Homo sapiens dynactin 5 (p25), mRNA (cDNA clone MGC:3248 IMAGE:3505855), complete cds. /// Homo sapiens dynactin 5 (p25) (DCTN5), mRNA.
3672455	16	+	85822600	85840592	cytochrome c oxidase subunit IV isoform 1	COX4I1	1327	1.56526	0.000334177	0.0296981	1.49178	0.00092308	0.0638565	0.000477936	0.0425706	9.63464	9.3064	9.59547	9.76941	9.69099	9.62312	8.83733	8.89326	9.07149	8.74486	9.23772	9.06755	8.63408	8.77058	9.4815	9.17779	ENST00000253452 /// BC047869 /// NM_001861	Cytochrome c oxidase subunit 4 isoform 1, mitochondrial gene:ENSG00000131143 /// Homo sapiens cytochrome c oxidase subunit IV isoform 1, mRNA (cDNA clone IMAGE:5240622), complete cds. /// Homo sapiens cytochrome c oxidase subunit IV isoform 1 (COX4I1), nuclear gene encoding mitochondrial protein, mRNA.
3685306	16	-	23589606	23607829	NADH dehydrogenase (ubiquinone) 1, alpha/beta subcomplex, 1, 8kDa	NDUFAB1	4706	2.04775	0.000106641	0.021006	1.7631	0.000957589	0.0647364	0.00022389	0.0323955	10.2129	10.0905	10.0432	10.3859	10.4336	10.0389	8.82146	9.06348	8.67794	9.70168	9.56935	9.29808	9.23398	8.90795	10.0275	9.44603	ENST00000007516 /// AF087660 /// NM_005003	Acyl carrier protein, mitochondrial gene:ENSG00000004779 /// Homo sapiens NADH:ubiquinone oxidoreductase SDAP subunit mRNA, complete cds, nuclear gene encoding mitochondrial protein. /// Homo sapiens NADH dehydrogenase (ubiquinone) 1, alpha/beta subcomplex, 1, 8kDa (NDUFAB1), nuclear gene encoding mitochondrial protein, mRNA.
3715535	17	+	26684694	26690705	transmembrane protein 199	TMEM199	147007	1.5182	0.000337629	0.0296981	1.49767	0.000458732	0.0480892	0.000341321	0.0380546	6.63092	6.53523	6.33715	6.67449	6.98491	6.3179	6.02314	5.60523	5.88178	6.11407	6.26449	5.983	5.79827	6.06264	6.02145	6.12154	GENSCAN00000049146 /// ENST00000292114 /// ENST00000457710 /// ENST00000395404 /// AK291475 /// AK293909 /// BC033113 /// AY074907 /// CR613018 /// NM_152464	cdna:Genscan chromosome:GRCh37:17:26684694:26688274:1 /// Transmembrane protein 199 gene:ENSG00000004139 /// cDNA FLJ57960 gene:ENSG00000004139 /// Putative uncharacterized protein TMEM199 gene:ENSG00000004139 /// Homo sapiens cDNA FLJ76619 complete cds. /// Homo sapiens cDNA FLJ57960 complete cds. /// Homo sapiens transmembrane protein 199, mRNA (cDNA clone MGC:45714 IMAGE:5429060), complete cds…
3722039	17	+	40912822	40915056	receptor (G protein-coupled) activity modifying protein 2	RAMP2	10266	1.80583	8.94e-05	0.0199776	1.61394	0.000674906	0.0547477	0.000173653	0.0296014	7.1634	7.04784	7.27833	7.48105	7.37769	7.31424	6.29415	6.8429	6.36418	6.63277	5.98816	6.0452	6.88898	6.47566	6.6608	6.8619	ENST00000456272 /// ENST00000253796 /// BC027975 /// NM_005854	20 kDa protein gene:ENSG00000131477 /// Receptor activity-modifying protein 2 gene:ENSG00000131477 /// Homo sapiens receptor (G protein-coupled) activity modifying protein 2, mRNA (cDNA clone MGC:34448 IMAGE:5229167), complete cds. /// Homo sapiens receptor (G protein-coupled) activity modifying protein 2 (RAMP2), mRNA.
3793588	18	+	71815761	71829141	chromosome 18 open reading frame 55	C18orf55	29090	1.99788	0.000189563	0.0243713	1.85093	0.00056815	0.0509391	0.000267302	0.0353669	9.5642	9.63976	9.51056	10.2821	9.98069	9.43731	8.57891	8.50729	8.5829	8.83923	9.17815	8.62939	8.40452	8.58513	9.57663	9.0419	ENST00000169551 /// AK289923 /// NM_014177	TIM21-like protein, mitochondrial gene:ENSG00000075336 /// Homo sapiens cDNA FLJ78000 complete cds. /// Homo sapiens chromosome 18 open reading frame 55 (C18orf55), nuclear gene encoding mitochondrial protein, mRNA.
3832616	19	+	39109475	39127591	eukaryotic translation initiation factor 3, subunit K	EIF3K	27335	1.92466	0.000533941	0.0363312	1.82417	0.00111989	0.06846	0.000701299	0.0486318	11.2442	10.7831	11.0564	10.8531	11.235	11.0976	9.8959	9.89919	9.6647	10.5279	10.5137	9.9014	9.75822	9.79948	10.9982	10.4309	ENST00000248342 /// AY245432 /// NM_013234	Eukaryotic translation initiation factor 3 subunit K gene:ENSG00000178982 /// Homo sapiens eukaryotic translation initiation factor 3 subunit k mRNA, complete cds. /// Homo sapiens eukaryotic translation initiation factor 3, subunit K (EIF3K), mRNA.
3833291	19	+	40476932	40487341	proteasome (prosome, macropain) 26S subunit, ATPase, 4	PSMC4	5704	1.52688	0.000307782	0.0295758	1.37111	0.00354373	0.106971	0.000766371	0.0499718	7.71184	7.01404	7.37455	7.57064	7.56499	7.08875	6.76013	6.62796	6.74311	6.816	6.93723	6.98267	6.63736	6.83669	7.19049	7.01339	ENST00000157812 /// ENST00000455878 /// BC014488 /// NM_153001 /// NM_006503	Isoform 1 of 26S protease regulatory subunit 6B gene:ENSG00000013275 /// Isoform 2 of 26S protease regulatory subunit 6B gene:ENSG00000013275 /// Homo sapiens proteasome (prosome, macropain) 26S subunit, ATPase, 4, mRNA (cDNA clone MGC:23214 IMAGE:4899042), complete cds. /// Homo sapiens proteasome (prosome, macropain) 26S subunit, ATPase, 4 (PSMC4), transcript variant 2, mRNA. /// Homo sapiens p…
3853345	19	-	15490869	15529819	A kinase (PRKA) anchor protein 8-like	AKAP8L	26993	0.577161	6.12e-05	0.0193515	0.660318	0.000905538	0.0634713	0.00014613	0.0280487	7.09883	6.69954	6.89192	6.90584	6.826	7.30911	7.7695	7.61551	7.89172	7.33961	8.12447	7.37672	7.56951	7.5539	7.34439	7.92535	ENST00000397410 /// ENST00000263378 /// AK001594 /// NM_014371	A-kinase anchor protein 8-like gene:ENSG00000011243 /// 72 kDa protein gene:ENSG00000011243 /// Homo sapiens cDNA FLJ10732 fis, clone NT2RP3001384, highly similar to A-kinase anchor protein 8. /// Homo sapiens A kinase (PRKA) anchor protein 8-like (AKAP8L), mRNA.
3874584	20	+	3898284	3899266				2.60127	4.24e-05	0.0174973	1.65679	0.00961877	0.163104	0.000173768	0.0296014	7.08201	6.19076	6.00944	6.81952	6.834	5.58881	4.72119	5.37079	4.72563	5.43949	4.95059	5.56147	5.73903	5.29262	6.12984	5.73889	BC008667	Homo sapiens cDNA clone MGC:17708 IMAGE:3868595, complete cds.
3883921	20	+	35169897	35178209	myosin, light chain 9, regulatory	MYL9	10398	2.02218	0.00039729	0.0324207	1.80739	0.00176313	0.0787779	0.000710548	0.0486318	10.6876	10.6038	10.5191	10.873	11.2271	10.9876	10.3906	10.2264	9.10782	9.33205	9.94526	9.62441	10.3679	10.2598	9.57495	9.98512	ENST00000279022 /// ENST00000346786 /// D82057 /// NM_006097 /// NM_181526	Myosin regulatory light polypeptide 9 gene:ENSG00000101335 /// myosin regulatory light chain 9 isoform b gene:ENSG00000101335 /// Homo sapiens MRLC1 mRNA for myosin regulatory light chain, complete cds. /// Homo sapiens myosin, light chain 9, regulatory (MYL9), transcript variant 1, mRNA. /// Homo sapiens myosin, light chain 9, regulatory (MYL9), transcript variant 2, mRNA.
3895075	20	-	2638736	2644862	isocitrate dehydrogenase 3 (NAD+) beta	IDH3B	3420	1.93855	0.00050498	0.0354736	1.84661	0.000984075	0.0652639	0.000636485	0.0471414	9.08752	8.94059	9.19144	9.04606	9.28743	9.09654	7.83747	8.08249	7.76667	8.56629	8.51351	8.16505	7.83861	7.53607	8.9805	8.59671	ENST00000380851 /// ENST00000380843 /// ENST00000445490 /// ENST00000435594 /// ENST00000341825 /// BC001960 /// NM_174856 /// NM_174855 /// NM_006899	Isoform A of Isocitrate dehydrogenase [NAD] subunit beta, mitochondrial gene:ENSG00000101365 /// Isocitrate dehydrogenase 3, beta subunit isoform a precursor gene:ENSG00000101365 /// isocitrate dehydrogenase 3, beta subunit isoform c gene:ENSG00000101365 /// isocitrate dehydrogenase 3, beta subunit isoform c gene:ENSG00000101365 /// cDNA FLJ57795, highly similar to Isocitrate dehydrogenase gene:E…
3898355	20	-	14295829	14318270	fibronectin leucine rich transmembrane protein 3	FLRT3	23767	2.71499	0.00033192	0.0296981	2.33218	0.00140917	0.0735524	0.000573188	0.0468565	5.92494	6.07163	5.63168	6.67121	6.56387	6.29904	4.7885	5.94945	3.91392	4.08823	5.02382	4.71004	5.33324	4.62378	4.6143	5.5789	ENST00000341420 /// ENST00000378053 /// AB040902 /// NM_013281 /// NM_198391	Leucine-rich repeat transmembrane protein FLRT3 gene:ENSG00000125848 /// Leucine-rich repeat transmembrane protein FLRT3 gene:ENSG00000125848 /// Homo sapiens mRNA for KIAA1469 protein, partial cds. /// Homo sapiens fibronectin leucine rich transmembrane protein 3 (FLRT3), transcript variant 1, mRNA. /// Homo sapiens fibronectin leucine rich transmembrane protein 3 (FLRT3), transcript variant 2, …
3917155	21	+	30396766	30426805	ubiquitin specific peptidase 16	USP16	10600	1.98084	0.000188346	0.0243713	1.68563	0.00202003	0.0839281	0.000440301	0.0406482	9.2819	8.43601	8.56671	9.49566	9.0849	8.40531	7.58866	7.75939	8.16441	7.86413	8.08492	7.66223	8.01029	8.37656	8.35136	8.22521	ENST00000334352 /// ENST00000399976 /// ENST00000399975 /// ENST00000399973 /// AY333928 /// NM_001032410 /// NM_006447 /// NM_001001992	Isoform 1 of Ubiquitin carboxyl-terminal hydrolase 16 gene:ENSG00000156256 /// Isoform 1 of Ubiquitin carboxyl-terminal hydrolase 16 gene:ENSG00000156256 /// Isoform 2 of Ubiquitin carboxyl-terminal hydrolase 16 gene:ENSG00000156256 /// Isoform 5 of Ubiquitin carboxyl-terminal hydrolase 16 gene:ENSG00000156256 /// Homo sapiens USP16 mRNA, complete cds, alternatively spliced. /// Homo sapiens ubiq…
3942161	22	+	30163116	30181192	ubiquinol-cytochrome c reductase complex (7.2 kD) /// ubiquinol-cytochrome c reductase, complex III subunit X	UCRC /// UQCR10	29796 /// 29796	2.14721	0.000519106	0.0357292	2.01451	0.00110684	0.0682535	0.000685371	0.0486318	9.94853	9.59593	9.47069	9.93134	9.77058	9.7999	8.39663	8.36629	7.99978	9.35655	9.13259	8.6195	8.23497	8.49574	9.67608	8.68572	ENST00000330029 /// ENST00000401406 /// ENST00000332801 /// ENST00000406782 /// BC005402 /// NM_013387 /// NM_001003684	Cytochrome b-c1 complex subunit 9 gene:ENSG00000184076 /// ubiquinol-cytochrome c reductase complex 7.2kDa protein isoform b gene:ENSG00000184076 /// HSPC051 gene:ENSG00000184076 /// HSPC151 gene:ENSG00000184076 /// Homo sapiens ubiquinol-cytochrome c reductase complex (7.2 kD), mRNA (cDNA clone MGC:12543 IMAGE:3961930), complete cds. /// Homo sapiens ubiquinol-cytochrome c reductase, complex III…
3947986	22	+	44351295	44392405	patatin-like phospholipase domain containing 3 /// sorting and assembly machinery component 50 homolog (S. cerevisiae)	PNPLA3 /// SAMM50	80339 /// 25813	1.85831	0.000341287	0.0296981	1.6756	0.00166373	0.0780994	0.000625654	0.0471414	8.56468	7.8129	7.97617	8.37262	8.3919	8.12722	7.24269	7.40974	6.92893	6.91684	8.06975	7.2703	7.2514	7.38755	7.54348	7.86177	ENST00000406117 /// ENST00000396202 /// ENST00000350028 /// ENST00000427510 /// BC011681 /// NM_015380	13 kDa protein gene:ENSG00000100344 /// Putative uncharacterized protein SAMM50 gene:ENSG00000100347 /// Sorting and assembly machinery component 50 homolog gene:ENSG00000100347 /// cDNA FLJ39696 fis, clone SMINT2011033, highly similar to Sorting and assembly machinery component 50 homolog gene:ENSG00000100347 /// Homo sapiens sorting and assembly machinery component 50 homolog (S. cerevisiae), m…
3960174	22	-	37966126	37976140	lectin, galactoside-binding, soluble, 2	LGALS2	3957	1.6096	0.0002858	0.0290663	1.49818	0.00122019	0.0704939	0.000488025	0.0431871	5.24127	5.06884	5.15907	5.44707	4.55472	5.40717	4.20416	4.60079	4.56962	4.4664	4.45732	4.44055	4.55645	4.46258	4.94275	4.41338	ENST00000215886 /// ENST00000416480 /// CR456512 /// NM_006498	Galectin-2 gene:ENSG00000100079 /// Lectin, galactoside-binding, soluble, 2 gene:ENSG00000100079 /// Homo sapiens LGALS2 full length open reading frame (ORF) cDNA clone (cDNA clone C22ORF:pGEM.LGALS2.V3). /// Homo sapiens lectin, galactoside-binding, soluble, 2 (LGALS2), mRNA.
3964154	22	-	47075679	47158685	ceramide kinase	CERK	64781	0.636944	2.18e-05	0.0156121	0.696477	0.000220962	0.0363442	4.25e-05	0.0160864	6.41037	6.14766	6.09647	6.35796	6.10091	6.11037	6.80851	6.62776	7.02621	6.96236	6.84875	6.41047	6.80921	6.76753	6.98339	6.65845	ENST00000216264 /// ENST00000443629 /// AB079066 /// NM_022766	Ceramide kinase gene:ENSG00000100422 /// 21 kDa protein gene:ENSG00000100422 /// Homo sapiens cerk mRNA for ceramide kinase, complete cds. /// Homo sapiens ceramide kinase (CERK), mRNA.
3983105	X	+	84258842	84348316	apolipoprotein O-like	APOOL	139322	1.64035	0.000208479	0.0254146	1.55375	0.000614655	0.0533536	0.00029426	0.0363842	8.97129	9.00388	9.18857	9.45192	9.47951	8.90562	8.31206	8.4666	8.11029	8.45605	8.91898	8.36083	8.33639	8.49539	8.79962	8.66301	ENST00000373173 /// ENST00000436048 /// ENST00000373169 /// AK130506 /// NM_198450	29 kDa protein gene:ENSG00000155008 /// Apolipoprotein O-like gene:ENSG00000155008 /// 29 kDa protein gene:ENSG00000155008 /// Homo sapiens cDNA FLJ26996 fis, clone SLV04609. /// Homo sapiens apolipoprotein O-like (APOOL), mRNA.
4014759	X	-	92925934	92951245	nucleosome assembly protein 1-like 3	NAP1L3	4675	2.00115	0.000173952	0.0243713	1.76613	0.00106822	0.0667785	0.000329579	0.0378992	6.1372	6.06567	5.75478	6.75066	6.48208	5.45869	4.98686	5.47836	5.06938	4.84096	5.16118	5.01578	5.54074	5.09852	5.09396	5.68896	ENST00000373079 /// D50370 /// NM_004538	Nucleosome assembly protein 1-like 3 gene:ENSG00000186310 /// Homo sapiens mRNA for nucleosome assembly protein, complete cds. /// Homo sapiens nucleosome assembly protein 1-like 3 (NAP1L3), mRNA.
4023467	X	-	135747714	135863493	Rac/Cdc42 guanine nucleotide exchange factor (GEF) 6	ARHGEF6	9459	2.05558	0.000300594	0.0294618	1.75606	0.00246199	0.0904366	0.000664824	0.0481927	7.73068	7.03798	7.30021	8.29024	7.39896	7.17155	6.84813	6.58799	6.37509	5.79713	6.63528	6.8507	6.74642	6.94462	6.13935	6.69856	ENST00000370622 /// ENST00000370620 /// ENST00000250617 /// BC039856 /// NM_004840	Isoform 2 of Rho guanine nucleotide exchange factor 6 gene:ENSG00000129675 /// Isoform 2 of Rho guanine nucleotide exchange factor 6 gene:ENSG00000129675 /// Isoform 1 of Rho guanine nucleotide exchange factor 6 gene:ENSG00000129675 /// Homo sapiens Rac/Cdc42 guanine nucleotide exchange factor (GEF) 6, mRNA (cDNA clone MGC:48931 IMAGE:4510206), complete cds. /// Homo sapiens Rac/Cdc42 guanine nuc…
4026263	X	-	151995537	151999306	centrin, EF-hand protein, 2	CETN2	1069	1.5875	0.000243722	0.0267858	1.50644	0.000735514	0.0562402	0.000352563	0.0380546	9.65195	9.67247	9.56075	10.1275	10.1471	9.70582	9.13741	9.29258	8.82869	8.9873	9.47485	9.30746	8.90617	9.19685	9.38281	9.30561	ENST00000370277 /// BC013873 /// NM_004344	Centrin-2 gene:ENSG00000147400 /// Homo sapiens centrin, EF-hand protein, 2, mRNA (cDNA clone MGC:10365 IMAGE:3836808), complete cds. /// Homo sapiens centrin, EF-hand protein, 2 (CETN2), mRNA.

## Sheet: 1A. 30 unique genes HLHSvsC-RV
30 Significant Genes
																GENE LEVEL PROBE SET INTENSITIES FOR INDIVIDUAL SAMPLES
Transcript Cluster ID	Chromosome	Strand	Transcript Cluster Start	Transcript Cluster Stop	Gene Title	Gene Symbol	Entrez Gene ID	HLHS/Control-LV Fold-Change	HLHS vs. Control-LV pvalue	HLHS vs. Control-LV FDR	HLHS/Control-RV Fold-Change	HLHS vs. Control-RV pvalue	HLHS vs. Control-RV FDR	All Groups ANOVA P-Value	All Groups ANOVA FDR	HLHS_11	HLHS_12	HLHS_13	HLHS_14	HLHS_15	HLHS_16	Con-LV_1	Con-LV_2	Con-LV_3	Con-LV_4	Con-LV_5	Con-RV_6	Con-RV_7	Con-RV_8	Con-RV_9	Con-RV_10	Transcript ID	Transcript Description
2371547	1	+	184356175	184598147	chromosome 1 open reading frame 21	C1orf21	81563	0.705672	0.0119638	0.142644	0.510304	5.11e-05	0.0224831	0.000210645	0.0322547	8.28945	7.82986	8.04255	8.27477	8.0959	8.33446	8.17514	8.83186	8.60099	8.62949	8.99966	8.69493	8.82183	9.00845	9.6706	9.37954	ENST00000235307 /// ENST00000367514 /// AF312864 /// NM_030806	Uncharacterized protein C1orf21 gene:ENSG00000116667 /// Chromosome 1 open reading frame 21 gene:ENSG00000116667 /// Homo sapiens C1orf21 mRNA, complete cds. /// Homo sapiens chromosome 1 open reading frame 21 (C1orf21), mRNA.
2383524	1	+	227751225	227865192	zinc finger protein 678	ZNF678	339500	1.42579	0.00251242	0.0691703	1.57901	0.000290557	0.0406746	0.000653291	0.0476635	5.68253	5.86858	5.55327	5.8876	5.40175	5.33424	4.96362	5.20417	4.89826	5.35413	5.12763	4.48186	5.18312	5.17556	4.92614	5.04488	ENST00000343776 /// ENST00000330346 /// ENST00000440339 /// BC042500 /// NM_178549 /// NR_033184	Zinc finger protein 678 gene:ENSG00000181450 /// Zinc finger protein 678 gene:ENSG00000181450 /// Zinc finger protein 678 gene:ENSG00000181450 /// Homo sapiens zinc finger protein 678, mRNA (cDNA clone MGC:42493 IMAGE:4823179), complete cds. /// Homo sapiens zinc finger protein 678 (ZNF678), transcript variant 1, mRNA. /// Homo sapiens zinc finger protein 678 (ZNF678), transcript variant 2, non-c…
2591421	2	-	188328317	188561116	tissue factor pathway inhibitor (lipoprotein-associated coagulation inhibitor)	TFPI	7035	0.729452	0.0448741	0.255465	0.383757	5.97e-06	0.00626324	2.37e-05	0.012906	6.64666	7.1795	6.72259	7.40331	7.46228	6.29043	7.07212	7.40731	7.68203	7.36887	7.49922	8.00195	8.08567	8.84917	8.2587	8.46716	ENST00000392365 /// ENST00000233156 /// ENST00000426055 /// ENST00000435414 /// ENST00000409676 /// ENST00000339091 /// ENST00000374896 /// ENST00000437725 /// ENST00000453013 /// ENST00000417013 /// ENST00000420747 /// NM_006287 /// NM_001032281 /// AB209866	Isoform Alpha of Tissue factor pathway inhibitor gene:ENSG00000003436 /// Isoform Alpha of Tissue factor pathway inhibitor gene:ENSG00000003436 /// 33 kDa protein gene:ENSG00000003436 /// 25 kDa protein gene:ENSG00000003436 /// Isoform Beta of Tissue factor pathway inhibitor gene:ENSG00000003436 /// Isoform Beta of Tissue factor pathway inhibitor gene:ENSG00000003436 /// Tissue factor pathway inh…
2605321	2	-	238232350	238354929	collagen, type VI, alpha 3	COL6A3	1293	0.600634	0.00128223	0.0520067	0.386983	1.9e-06	0.00265203	8.18e-06	0.00838712	7.43061	7.28468	7.3349	7.70711	7.04979	6.96217	7.82347	8.51856	7.8303	8.13727	7.84199	8.63997	8.8601	9.22752	8.14069	8.4544	ENST00000295550 /// ENST00000414860 /// ENST00000346358 /// ENST00000347401 /// ENST00000353578 /// ENST00000392005 /// ENST00000409809 /// ENST00000392003 /// ENST00000392004 /// ENST00000433762 /// ENST00000409910 /// BC171790 /// NM_057165 /// NM_057164 /// NM_057166 /// NM_004369 /// NM_057167	Isoform 1 of Collagen alpha-3(VI) chain gene:ENSG00000163359 /// 325 kDa protein gene:ENSG00000163359 /// alpha 3 type VI collagen isoform 4 precursor gene:ENSG00000163359 /// 322 kDa protein gene:ENSG00000163359 /// Isoform 2 of Collagen alpha-3(VI) chain gene:ENSG00000163359 /// 132 kDa protein gene:ENSG00000163359 /// Isoform 2 of Collagen alpha-3(VI) chain gene:ENSG00000163359 /// alpha 3 typ…
2666807	3	-	27142900	27353797	NIMA (never in mitosis gene a)- related kinase 10	NEK10	152110	1.17746	0.244567	0.538299	1.97336	0.000123184	0.0305228	0.000384043	0.0388984	6.97483	7.9324	7.62788	7.08792	7.18875	7.52958	6.9114	7.69865	7.15062	7.23155	6.78053	6.02377	6.72913	6.20217	6.51539	6.57741	GENSCAN00000001395 /// ENST00000451817 /// ENST00000295720 /// ENST00000383771 /// ENST00000383770 /// ENST00000396636 /// ENST00000357467 /// ENST00000396626 /// ENST00000341435 /// ENST00000424275 /// ENST00000435584 /// AK098832 /// BC045758 /// AK057247 /// NM_199347	cdna:Genscan chromosome:GRCh37:3:27152592:27204229:-1 /// 19 kDa protein gene:ENSG00000163491 /// Isoform 5 of Serine/threonine-protein kinase Nek10 gene:ENSG00000163491 /// Isoform 6 of Serine/threonine-protein kinase Nek10 gene:ENSG00000163491 /// Isoform 7 of Serine/threonine-protein kinase Nek10 gene:ENSG00000163491 /// Isoform 1 of Serine/threonine-protein kinase Nek10 gene:ENSG00000163491 /…
2682436	3	-	72423765	72507613	RING1 and YY1 binding protein	RYBP	23429	0.76845	0.0531993	0.278525	0.535884	0.000145704	0.0325516	0.000593235	0.0468565	6.79161	6.79951	6.307	6.5677	6.64294	6.41265	7.19874	6.89046	6.75079	6.71822	7.27618	7.34489	6.87093	7.36357	7.81065	8.04451	ENST00000295859 /// AB029551 /// NM_012234	RING1 and YY1-binding protein gene:ENSG00000163602 /// Homo sapiens YEAF1 mRNA for YY1 and E4TF1 associated factor 1, complete cds. /// Homo sapiens RING1 and YY1 binding protein (RYBP), mRNA.
2699564	3	-	145765343	145881420	procollagen-lysine, 2-oxoglutarate 5-dioxygenase 2	PLOD2	5352	0.566819	0.00380437	0.0841655	0.449148	0.00020915	0.0363442	0.000581436	0.0468565	7.83141	8.24603	7.56866	8.24414	8.13163	7.8222	7.95235	9.06874	8.67874	9.33682	8.92861	8.45751	8.82141	9.39833	9.64652	9.31998	ENST00000282903 /// ENST00000360060 /// BC037169 /// NM_000935 /// NM_182943	Isoform 2 of Procollagen-lysine,2-oxoglutarate 5-dioxygenase 2 gene:ENSG00000152952 /// Isoform 1 of Procollagen-lysine,2-oxoglutarate 5-dioxygenase 2 gene:ENSG00000152952 /// Homo sapiens procollagen-lysine, 2-oxoglutarate 5-dioxygenase 2, mRNA (cDNA clone MGC:45324 IMAGE:4994235), complete cds. /// Homo sapiens procollagen-lysine, 2-oxoglutarate 5-dioxygenase 2 (PLOD2), transcript variant 2, mR…
2782694	4	-	114794351	114919439	arylsulfatase family, member J	ARSJ	79642	0.982801	0.858538	0.940451	0.634005	0.00021268	0.0363442	0.000327525	0.0378992	4.84069	5.22857	5.19662	5.23152	5.06798	5.14979	5.29542	4.9818	4.99337	5.31101	5.13952	6.08525	5.33278	5.70815	6.15211	5.60486	ENST00000315366 /// AY358647 /// NM_024590	Arylsulfatase J gene:ENSG00000180801 /// Homo sapiens clone DNA48296 APRG372 (UNQ372) mRNA, complete cds. /// Homo sapiens arylsulfatase family, member J (ARSJ), mRNA.
2867443	5	-	94040400	94620279	multiple C2 domains, transmembrane 1	MCTP1	79772	0.793797	0.0581559	0.286916	0.572065	0.000148449	0.03263	0.000601694	0.0468565	6.1036	6.06203	6.01418	6.42102	6.2054	5.94736	5.87615	6.64329	6.75795	6.43015	6.58624	6.67219	6.52736	7.10585	7.23715	7.11419	ENST00000429576 /// ENST00000395933 /// ENST00000312202 /// ENST00000312216 /// ENST00000415885 /// AY656715 /// NM_001002796 /// NM_024717	Isoform 2 of Multiple C2 and transmembrane domain-containing protein 1 gene:ENSG00000175471 /// Isoform 5 of Multiple C2 and transmembrane domain-containing protein 1 gene:ENSG00000175471 /// Isoform 3 of Multiple C2 and transmembrane domain-containing protein 1 gene:ENSG00000175471 /// Isoform 1 of Multiple C2 and transmembrane domain-containing protein 1 gene:ENSG00000175471 /// Isoform 4 of Mu…
2875289	5	-	131680365	131684636				2.37439	0.0026337	0.0712145	3.06286	0.000293497	0.0406746	0.000669146	0.0482493	6.39148	6.09442	5.60754	6.96737	6.7074	5.64786	5.06898	4.70414	4.84327	5.80873	4.51714	4.1685	3.88246	5.81847	5.11969	4.11654	AK126749	Homo sapiens cDNA FLJ44796 fis, clone BRACE3040504.
2876897	5	-	136157007	136924384	sparc/osteonectin, cwcv and kazal-like domains proteoglycan (testican) 1	SPOCK1	6695	0.794964	0.0783057	0.3293	0.549721	0.000157803	0.0341356	0.000625481	0.0471414	4.99301	4.94374	4.82077	4.97797	5.03244	5.28535	5.27139	5.69499	5.10695	4.92409	5.70217	5.78241	5.66094	5.44018	6.44386	6.03315	ENST00000394945 /// ENST00000282223 /// BC030691 /// NM_004598	Testican-1 gene:ENSG00000152377 /// Testican-1 gene:ENSG00000152377 /// Homo sapiens sparc/osteonectin, cwcv and kazal-like domains proteoglycan (testican) 1, mRNA (cDNA clone MGC:26308 IMAGE:4821322), complete cds. /// Homo sapiens sparc/osteonectin, cwcv and kazal-like domains proteoglycan (testican) 1 (SPOCK1), mRNA.
2957499	6	-	52866111	52926872	intestinal cell (MAK-like) kinase	ICK	22858	1.48574	0.00233768	0.0674066	1.64412	0.000336554	0.0422432	0.00070762	0.0486318	7.06181	6.94822	6.38044	6.72779	7.15913	6.44025	5.90936	6.10154	6.16862	6.66962	6.22633	5.8507	6.04607	6.09691	6.28137	6.06972	ENST00000350082 /// ENST00000356971 /// BC152464 /// NM_014920 /// NM_016513	Isoform 1 of Serine/threonine-protein kinase ICK gene:ENSG00000112144 /// Isoform 1 of Serine/threonine-protein kinase ICK gene:ENSG00000112144 /// Homo sapiens intestinal cell (MAK-like) kinase, mRNA (cDNA clone MGC:176721 IMAGE:8862600), complete cds. /// Homo sapiens intestinal cell (MAK-like) kinase (ICK), transcript variant 1, mRNA. /// Homo sapiens intestinal cell (MAK-like) kinase (ICK), t…
3005444	7	+	65635925	65878897	tyrosylprotein sulfotransferase 1	TPST1	8460	0.976992	0.826097	0.926284	0.594608	0.00013319	0.0316424	0.000207349	0.0322547	6.67575	6.70583	6.93722	7.0545	7.19172	6.69115	6.82123	6.79257	6.89478	7.05519	6.98428	7.35763	7.12073	7.77186	7.94124	7.93863	ENST00000304842 /// ENST00000442120 /// ENST00000451388 /// BC013188 /// NM_003596	Protein-tyrosine sulfotransferase 1 gene:ENSG00000169902 /// 5 kDa protein gene:ENSG00000169902 /// 16 kDa protein gene:ENSG00000169902 /// Homo sapiens tyrosylprotein sulfotransferase 1, mRNA (cDNA clone MGC:9140 IMAGE:3918922), complete cds. /// Homo sapiens tyrosylprotein sulfotransferase 1 (TPST1), mRNA.
3019519	7	+	112048229	112116552	interferon-related developmental regulator 1	IFRD1	3475	0.599189	0.00878451	0.126149	0.413406	9.75e-05	0.0286796	0.000366678	0.038261	7.14478	7.11103	6.54139	7.22605	6.88437	6.24704	7.67011	7.17853	7.88935	7.5925	7.65965	8.7865	7.13072	8.2161	8.3879	8.14617	ENST00000432734 /// ENST00000005558 /// ENST00000443101 /// ENST00000450883 /// ENST00000445335 /// ENST00000417662 /// ENST00000429071 /// ENST00000403825 /// ENST00000456910 /// ENST00000440625 /// ENST00000421296 /// BC001272 /// NM_001550 /// NM_001007245	3 kDa protein gene:ENSG00000006652 /// Interferon-related developmental regulator 1 gene:ENSG00000006652 /// 8 kDa protein gene:ENSG00000006652 /// 3 kDa protein gene:ENSG00000006652 /// 6 kDa protein gene:ENSG00000006652 /// 2 kDa protein gene:ENSG00000006652 /// 16 kDa protein gene:ENSG00000006652 /// Interferon-related developmental regulator 1 gene:ENSG00000006652 /// 26 kDa protein gene:ENSG…
3019565	7	+	112120932	112131097	chromosome 7 open reading frame 53	C7orf53	286006	0.725543	0.0017951	0.0615453	0.536964	1.95e-06	0.00265203	8.57e-06	0.00838712	4.29998	4.3731	4.09699	4.72643	4.71016	4.38893	4.99656	4.83211	5.06286	4.7739	4.8119	5.65033	5.16247	5.22935	5.2326	5.37375	ENST00000439068 /// ENST00000455302 /// ENST00000312849 /// ENST00000429049 /// BC031976 /// NM_001134468 /// NM_182597	Isoform 1 of Coiled-coil domain-containing transmembrane protein C7orf53 gene:ENSG00000181016 /// Isoform 2 of Coiled-coil domain-containing transmembrane protein C7orf53 gene:ENSG00000181016 /// Isoform 1 of Coiled-coil domain-containing transmembrane protein C7orf53 gene:ENSG00000181016 /// Isoform 2 of Coiled-coil domain-containing transmembrane protein C7orf53 gene:ENSG00000181016 /// Homo sa…
3103703	8	+	75736779	75762317	peptidase inhibitor 15	PI15	51050	0.257687	0.00231471	0.0674066	0.137317	7.22e-05	0.0265812	0.000217618	0.0323955	5.49915	4.57583	5.0817	4.9741	3.79903	4.62603	6.82977	5.0509	7.93941	6.39859	7.35941	6.38836	6.32687	8.60225	9.03754	7.76359	ENST00000260113 /// D45027 /// NM_015886	Peptidase inhibitor 15 gene:ENSG00000137558 /// Homo sapiens mRNA for 25 kDa trypsin inhibitor, complete cds. /// Homo sapiens peptidase inhibitor 15 (PI15), mRNA.
3132782	8	-	41119483	41166980	secreted frizzled-related protein 1	SFRP1	6422	1.61593	0.00915363	0.127813	2.18952	0.000180723	0.0355478	0.000633986	0.0471414	7.20683	7.32258	7.15542	7.72784	8.09535	7.56309	7.19709	7.24669	6.62897	6.26551	6.75916	5.82113	6.86663	6.10379	6.22014	6.89451	ENST00000220772 /// ENST00000379845 /// AF056087 /// NM_003012	Secreted frizzled-related protein 1 gene:ENSG00000104332 /// cDNA FLJ45402 fis, clone BRHIP3029409, moderately similar to Homo sapiens secreted frizzled-related protein 1 gene:ENSG00000104332 /// Homo sapiens secreted frizzled related protein mRNA, complete cds. /// Homo sapiens secreted frizzled-related protein 1 (SFRP1), mRNA.
3138464	8	-	66626570	66938839	phosphodiesterase 7A	PDE7A	5150	1.51021	0.00224662	0.0669637	1.81343	8.02e-05	0.0277072	0.00023519	0.0323955	8.80678	8.48185	9.08851	8.80365	8.85034	8.81119	8.3023	7.95909	8.21403	7.9284	8.65768	7.99043	8.26503	7.61385	7.57149	8.30087	ENST00000401827 /// ENST00000379419 /// ENST00000396642 /// U67932 /// NM_002603 /// NM_002604	Isoform PDE7A1 of High affinity cAMP-specific 3',5'-cyclic phosphodiesterase 7A gene:ENSG00000205268 /// Isoform PDE7A2 of High affinity cAMP-specific 3',5'-cyclic phosphodiesterase 7A gene:ENSG00000205268 /// phosphodiesterase 7A isoform b gene:ENSG00000205268 /// Homo sapiens cAMP phosphodiesterase PDE7 (PDE7A2) mRNA, complete cds. /// Homo sapiens phosphodiesterase 7A (PDE7A), transcript varia…
3246046	10	+	50507197	50572713	chromosome 10 open reading frame 71	C10orf71	118461	1.32766	0.00766661	0.117131	1.81335	8.7e-06	0.00749468	3.83e-05	0.0153414	7.52333	7.28994	7.40412	7.74028	7.88676	7.79246	7.08522	7.33323	7.31623	7.23094	7.02069	6.46466	7.01744	6.8302	6.47537	6.94977	ENST00000374144 /// ENST00000323868 /// ENST00000399384 /// AL833265 /// NM_001135196 /// NM_199459	Isoform 1 of Uncharacterized protein C10orf71 gene:ENSG00000177354 /// Isoform 3 of Uncharacterized protein C10orf71 gene:ENSG00000177354 /// Uncharacterized protein C10orf71 (Fragment) gene:ENSG00000177354 /// Homo sapiens mRNA; cDNA DKFZp451F1910 (from clone DKFZp451F1910). /// Homo sapiens chromosome 10 open reading frame 71 (C10orf71), transcript variant 1, mRNA. /// Homo sapiens chromosome 1…
3255972	10	+	88428256	88499544	LIM domain binding 3	LDB3	11155	1.54449	0.003384	0.07984	1.92681	8.98e-05	0.0284617	0.000285303	0.036001	8.92607	8.65202	8.82467	8.56189	9.00284	9.04067	8.82514	8.23301	8.24829	7.66548	8.06588	7.68167	8.43629	7.9075	7.64326	7.77369	ENST00000372066 /// ENST00000429277 /// ENST00000361373 /// ENST00000458213 /// ENST00000263066 /// ENST00000352360 /// ENST00000310944 /// ENST00000372056 /// AK304760 /// NM_001171610 /// NM_001171611 /// NM_007078 /// NM_001080114 /// NM_001080115 /// NM_001080116	Isoform 6 of LIM domain-binding protein 3 gene:ENSG00000122367 /// cDNA FLJ61577, highly similar to LIM domain-binding protein 3 gene:ENSG00000122367 /// Isoform 1 of LIM domain-binding protein 3 gene:ENSG00000122367 /// cDNA FLJ53288, moderately similar to LIM domain-binding protein 3 gene:ENSG00000122367 /// Isoform 2 of LIM domain-binding protein 3 gene:ENSG00000122367 /// Isoform 3 of LIM dom…
3315231	10	-	135175995	135187175	enoyl Coenzyme A hydratase, short chain, 1, mitochondrial /// enoyl CoA hydratase, short chain, 1, mitochondrial	ECHS1 /// ECHS1	1892 /// 1892	1.48231	0.000487204	0.0347548	1.5381	0.00020942	0.0363442	0.000264889	0.0353669	7.99934	7.90311	7.96371	8.28535	8.34239	8.31497	7.52644	7.39924	7.2812	7.75638	7.87157	7.38199	7.43495	7.32936	7.63375	7.78826	ENST00000368547 /// BC008906 /// NM_004092	Enoyl-CoA hydratase, mitochondrial gene:ENSG00000127884 /// Homo sapiens enoyl Coenzyme A hydratase, short chain, 1, mitochondrial, mRNA (cDNA clone MGC:1513 IMAGE:2907059), complete cds. /// Homo sapiens enoyl CoA hydratase, short chain, 1, mitochondrial (ECHS1), nuclear gene encoding mitochondrial protein, mRNA.
3461496	12	-	69981094	70112958	bestrophin 3	BEST3	144453	1.48952	0.0117622	0.141466	2.27143	2.43e-05	0.0138252	0.000104286	0.0247523	5.31292	5.42342	5.69933	5.96706	5.83382	5.75625	5.66288	5.43479	4.46093	5.10941	4.78511	4.67254	4.8693	4.24866	4.10233	4.5165	GENSCAN00000058745 /// ENST00000393372 /// ENST00000331471 /// ENST00000330891 /// ENST00000361403 /// ENST00000393369 /// ENST00000266661 /// ENST00000393365 /// BC006440 /// BC017982 /// AY515706 /// CR612373 /// CR614874 /// NM_152439 /// NM_032735 /// AF440758	cdna:Genscan chromosome:GRCh37:12:70048687:70112914:-1 /// Putative uncharacterized protein BEST3 gene:ENSG00000127325 /// Isoform 1 of Bestrophin-3 gene:ENSG00000127325 /// Isoform 2 of Bestrophin-3 gene:ENSG00000127325 /// vitelliform macular dystrophy 2-like 3 isoform 2 gene:ENSG00000127325 /// vitelliform macular dystrophy 2-like 3 isoform 2 gene:ENSG00000127325 /// Isoform 4 of Bestrophin-3 …
3548538	14	+	91580407	91717491	chromosome 14 open reading frame 159	C14orf159	80017	1.39078	0.00171897	0.06044	1.74915	9.24e-06	0.00749468	3.57e-05	0.0147426	7.06271	6.90418	7.19102	7.15519	7.48988	7.24048	6.69333	6.76351	6.63971	6.48951	6.904	6.24149	6.75923	6.28079	6.09145	6.46334	ENST00000428926 /// ENST00000256324 /// ENST00000321157 /// ENST00000336843 /// ENST00000457117 /// ENST00000420339 /// ENST00000298858 /// ENST00000412671 /// ENST00000435094 /// AK123532 /// NM_024952 /// NM_001102366 /// NM_001102367 /// NM_001102368 /// NM_001102369	Isoform 1 of UPF0317 protein C14orf159, mitochondrial gene:ENSG00000133943 /// Isoform 2 of UPF0317 protein C14orf159, mitochondrial gene:ENSG00000133943 /// Isoform 1 of UPF0317 protein C14orf159, mitochondrial gene:ENSG00000133943 /// Isoform 3 of UPF0317 protein C14orf159, mitochondrial gene:ENSG00000133943 /// Isoform 5 of UPF0317 protein C14orf159, mitochondrial gene:ENSG00000133943 /// Isof…
3680434	16	-	11641587	11692119	lipopolysaccharide-induced TNF factor	LITAF	9516	0.633816	0.0062008	0.105105	0.505712	0.00023572	0.0370806	0.000728871	0.0489313	6.78341	5.65633	5.94119	6.40305	6.14231	5.80605	6.43502	6.55144	7.10754	6.90436	6.90124	6.99184	6.58863	7.6328	7.2443	7.07078	ENST00000413364 /// ENST00000339430 /// ENST00000381810 /// ENST00000405528 /// U77396 /// NM_004862 /// NM_001136472 /// NM_001136473 /// NR_024320	lipopolysaccharide-induced TNF-alpha factor isoform 2 gene:ENSG00000189067 /// Isoform 1 of Lipopolysaccharide-induced tumor necrosis factor-alpha factor gene:ENSG00000189067 /// Isoform 2 of Lipopolysaccharide-induced tumor necrosis factor-alpha factor gene:ENSG00000189067 /// Isoform 1 of Lipopolysaccharide-induced tumor necrosis factor-alpha factor gene:ENSG00000189067 /// Homo sapiens LPS-Ind…
3733275	17	+	68165676	68176185	potassium inwardly-rectifying channel, subfamily J, member 2	KCNJ2	3759	1.05939	0.651458	0.834719	1.78632	0.000276842	0.0397137	0.000551941	0.0461463	6.78976	6.19902	6.93265	6.49016	6.80952	6.85297	6.58359	6.44805	6.3756	6.55458	7.01709	5.66385	6.11544	5.64063	5.40448	6.38572	ENST00000243457 /// AF153820 /// NM_000891	Inward rectifier potassium channel 2 gene:ENSG00000123700 /// Homo sapiens inwardly-rectifying potassium channel Kir2.1 (KCNJ2) mRNA, complete cds. /// Homo sapiens potassium inwardly-rectifying channel, subfamily J, member 2 (KCNJ2), mRNA.
3744410	17	-	8271965	8280081	KRAB-A domain containing 2	KRBA2	124751	1.38699	0.0264803	0.204461	2.21524	2.05e-05	0.0127013	8.76e-05	0.0221155	6.28058	5.75186	6.11815	6.58369	6.75117	6.21727	5.86874	5.69677	5.71465	6.06894	5.71003	4.68936	5.7099	5.47194	4.87616	4.93425	ENST00000396267 /// ENST00000331336 /// AK131219 /// NM_213597	Putative uncharacterized protein KRBA2 gene:ENSG00000184619 /// KRAB-A domain-containing protein 2 gene:ENSG00000184619 /// Homo sapiens cDNA FLJ16113 fis, clone 3NB692004724. /// Homo sapiens KRAB-A domain containing 2 (KRBA2), mRNA.
3817670	19	+	4791766	4795563	fem-1 homolog a (C. elegans)	FEM1A	55527	1.33375	0.00233804	0.0674066	1.50047	0.000108994	0.0286796	0.000303274	0.0369019	6.88626	6.54235	6.87613	6.7648	7.05133	6.86958	6.73883	6.40042	6.15776	6.24093	6.5433	6.40894	6.06266	6.21893	6.27296	6.26816	ENST00000269856 /// AY356352 /// NM_018708	Protein fem-1 homolog A gene:ENSG00000141965 /// Homo sapiens prostaglandin E receptor 4-associated protein (EPRAP) mRNA, complete cds. /// Homo sapiens fem-1 homolog a (C. elegans) (FEM1A), mRNA.
3834837	19	+	42882545	42882886	multiple EGF-like-domains 8	MEGF8	1954	2.35826	0.00130271	0.0525246	3.06541	0.000111536	0.0286796	0.000257556	0.0347522	7.64416	8.10901	7.98781	8.56877	8.59746	8.79975	7.04661	7.02355	6.87623	6.97715	7.3103	5.09831	7.10937	7.32346	6.90853	6.9024	ENST00000334370 /// AF497566 /// NM_001410	Isoform 2 of Multiple epidermal growth factor-like domains 8 gene:ENSG00000105429 /// Homo sapiens HBV pre-s2 binding protein 1 mRNA, complete cds. /// Homo sapiens multiple EGF-like-domains 8 (MEGF8), mRNA.
3946889	22	+	41865111	41924993	aconitase 2, mitochondrial	ACO2	50	1.47201	0.0104396	0.132582	1.88353	0.000217044	0.0363442	0.000760614	0.0499718	9.15821	8.46081	8.83506	8.63294	9.00583	9.08807	8.25836	8.08681	7.7249	8.81009	8.64835	7.75492	7.99111	7.64051	7.9734	8.39029	ENST00000396512 /// ENST00000216254 /// ENST00000445344 /// BC014092 /// NM_001098	Aconitase 2, mitochondrial gene:ENSG00000100412 /// Aconitate hydratase, mitochondrial gene:ENSG00000100412 /// cDNA FLJ50886, highly similar to Aconitate hydratase, mitochondrial gene:ENSG00000100412 /// Homo sapiens aconitase 2, mitochondrial, mRNA (cDNA clone MGC:20605 IMAGE:4328775), complete cds. /// Homo sapiens aconitase 2, mitochondrial (ACO2), nuclear gene encoding mitochondrial protein,…
4027532	X	-	153876297	153979806	GRB2-associated binding protein 3	GAB3	139716	1.20405	0.124958	0.403626	1.85393	6.06e-05	0.0242895	0.000219065	0.0323955	6.68316	6.07361	6.1303	6.81562	6.3854	6.11579	6.32489	6.10912	5.89127	6.02845	6.14334	5.42276	5.85421	5.68704	4.98462	5.43499	ENST00000424127 /// ENST00000369575 /// ENST00000369568 /// AY057989 /// NM_001081573 /// NM_080612	Gab3 protein isoform 1 gene:ENSG00000160219 /// GRB2-associated-binding protein 3 gene:ENSG00000160219 /// cDNA FLJ44298 fis, clone TRACH2023299, highly similar to Homo sapiens GRB2-associated binding protein 3 (GAB3), mRNA gene:ENSG00000160219 /// Homo sapiens GAB3 mRNA, complete cds. /// Homo sapiens GRB2-associated binding protein 3 (GAB3), transcript variant 1, mRNA. /// Homo sapiens GRB2-ass…

## Sheet: 1A. 66 overlap genes HLHSvsC-LV
																GENE LEVEL PROBE SET INTENSITIES FOR INDIVIDUAL SAMPLES
Transcript Cluster ID	Chromosome	Strand	Transcript Cluster Start	Transcript Cluster Stop	Gene Title	Gene Symbol	Entrez Gene ID	HLHS/Control-LV Fold-Change	HLHS vs. Control-LV pvalue	HLHS vs. Control-LV FDR	HLHS/Control-RV Fold-Change	HLHS vs. Control-RV pvalue	HLHS vs. Control-RV FDR	All Groups ANOVA P-Value	All Groups ANOVA FDR	HLHS_11	HLHS_12	HLHS_13	HLHS_14	HLHS_15	HLHS_16	Con-LV_1	Con-LV_2	Con-LV_3	Con-LV_4	Con-LV_5	Con-RV_6	Con-RV_7	Con-RV_8	Con-RV_9	Con-RV_10	Transcript ID	Transcript Description
2343511	1	+	79115494	79199472	interferon-induced protein 44	IFI44	10561	2.67254	4.83e-06	0.0101168	2.10481	0.000108444	0.0286796	1.12e-05	0.00954	5.51562	5.99233	5.44113	6.37	5.84291	5.02097	4.07424	4.37	4.06752	4.30659	4.57816	4.53136	4.12718	4.62437	4.74506	5.0901	ENST00000370747 /// ENST00000438486 /// ENST00000446486 /// BC022870 /// NM_006417	Interferon-induced protein 44 gene:ENSG00000137965 /// cDNA, FLJ79375, highly similar to Interferon-induced protein 44 gene:ENSG00000137965 /// Protein gene:ENSG00000137965 /// Homo sapiens interferon-induced protein 44, mRNA (cDNA clone MGC:24007 IMAGE:4071404), complete cds. /// Homo sapiens interferon-induced protein 44 (IFI44), mRNA.
2356205	1	+	145516202	145523728	peroxisomal biogenesis factor 11 beta	PEX11B	8799	1.76704	1.2e-05	0.0105229	1.60011	9.82e-05	0.0286796	2.08e-05	0.0123	7.77268	7.81613	7.69631	7.94	8.26026	7.59218	6.89689	7.2	6.82631	7.1911	7.01188	7.02081	7.10891	6.89329	7.38884	7.42934	ENST00000369306 /// ENST00000428634 /// AF093670 /// NM_003846	Peroxisomal membrane protein 11B gene:ENSG00000131779 /// cDNA FLJ36854 fis, clone ASTRO2014561, highly similar to Peroxisomal membrane protein 11B gene:ENSG00000131779 /// Homo sapiens peroxisomal biogenesis factor (PEX11b) mRNA, complete cds. /// Homo sapiens peroxisomal biogenesis factor 11 beta (PEX11B), mRNA.
2367843	1	+	173791783	173829867	aspartyl-tRNA synthetase 2, mitochondrial /// centromere protein L	DARS2 /// CENPL	55157 /// 91687	1.83138	8.91e-06	0.0101168	1.61796	0.000110856	0.0286796	1.76e-05	0.0123	7.40119	7.54915	7.19856	7.75	7.51587	7.20311	6.48902	6.28	6.38823	6.99687	6.66828	6.63102	6.53686	6.72161	6.90854	6.91467	ENST00000361951 /// ENST00000239457 /// BC045173 /// NM_018122 /// NM_001127181 /// NM_033319	Aspartyl-tRNA synthetase, mitochondrial gene:ENSG00000117593 /// cDNA FLJ12651 fis, clone NT2RM4002062, moderately similar to ASPARTYL-TRNA SYNTHETASE gene:ENSG00000117593 /// Homo sapiens aspartyl-tRNA synthetase 2, mitochondrial, mRNA (cDNA clone MGC:43833 IMAGE:5273243), complete cds. /// Homo sapiens aspartyl-tRNA synthetase 2, mitochondrial (DARS2), nuclear gene encoding mitochondrial protei…
2439373	1	-	158576787	158656488	spectrin, alpha, erythrocytic 1 (elliptocytosis 2)	SPTA1	6708	0.518037	0.00038141	0.0318886	0.452814	5.97e-05	0.0242895	0.000105345	0.0248	4.53919	4.54936	4.65344	4.19	4.21681	4.53902	5.02037	6.28	5.09928	5.26365	5.32012	5.42556	6.11514	5.1074	5.79406	5.51627	ENST00000368148 /// ENST00000368147 /// M61877 /// NM_003126	Isoform 1 of Spectrin alpha chain, erythrocyte gene:ENSG00000163554 /// Isoform 2 of Spectrin alpha chain, erythrocyte gene:ENSG00000163554 /// Human erythroid alpha-spectrin (SPTA1) mRNA, complete cds. /// Homo sapiens spectrin, alpha, erythrocytic 1 (elliptocytosis 2) (SPTA1), mRNA.
2447877	1	-	184750916	184943982	family with sequence similarity 129, member A	FAM129A	116496	2.09187	3.3e-07	0.00225173	2.00502	7.15e-07	0.00222263	2.67e-07	0.00148	9.12182	9.19472	8.83671	9.03	9.32142	8.90775	8.07529	8.07	7.83225	7.75816	8.28154	7.90671	8.21661	8.13794	7.74291	8.31803	ENST00000417056 /// ENST00000367511 /// ENST00000392012 /// AF288391 /// NM_052966	Family with sequence similarity 129, member A gene:ENSG00000135842 /// Protein Niban gene:ENSG00000135842 /// 102 kDa protein gene:ENSG00000135842 /// Homo sapiens C1orf24 mRNA, complete cds. /// Homo sapiens family with sequence similarity 129, member A (FAM129A), transcript variant 2, mRNA.
2451309	1	-	202696488	202781948	lysine (K)-specific demethylase 5B /// cytochrome c oxidase subunit VIIc	KDM5B /// COX7C	10765 /// 1350	0.664472	0.000178973	0.0243713	0.594847	1.37e-05	0.00935861	2.84e-05	0.0133	7.2731	7.17163	7.20998	7.52	7.17776	6.83137	7.88837	8.11	7.54988	7.66331	7.72513	7.92052	7.94589	8.05197	7.7686	8.04973	ENST00000367264 /// ENST00000367265 /// ENST00000235790 /// ENST00000456180 /// BT007098 /// AJ243706 /// NM_006618	Isoform 2 of Lysine-specific demethylase 5B gene:ENSG00000117139 /// Isoform 1 of Lysine-specific demethylase 5B gene:ENSG00000117139 /// cDNA FLJ16281 fis, clone NT2RI3003104, highly similar to Homo sapiens Jumonji, AT rich interactive domain 1B (RBP2-like) (JARID1B), mRNA gene:ENSG00000117139 /// 16 kDa protein gene:ENSG00000117139 /// Homo sapiens cytochrome c oxidase subunit VIIc mRNA, comple…
2471316	2	+	17935172	17995167	Gen homolog 1, endonuclease (Drosophila) /// hypothetical protein LOC284952	GEN1 /// LOC284952	348654 /// 284952	2.00076	4.89e-05	0.0190304	1.84744	0.00017262	0.0355478	6.63e-05	0.0192	6.37113	6.47428	6.37996	7.14	6.60681	6.28007	5.59512	5.79	5.17214	5.3583	5.78983	5.545	5.69686	5.48486	5.30702	6.24617	ENST00000317402 /// ENST00000381254 /// BC117204 /// BC038243 /// NM_182625 /// NM_001130009	Flap endonuclease GEN homolog 1 gene:ENSG00000178295 /// Flap endonuclease GEN homolog 1 gene:ENSG00000178295 /// Homo sapiens Gen homolog 1, endonuclease (Drosophila), mRNA (cDNA clone MGC:150813 IMAGE:40125755), complete cds. /// Homo sapiens, clone IMAGE:5229210, mRNA. /// Homo sapiens Gen homolog 1, endonuclease (Drosophila) (GEN1), transcript variant 1, mRNA. /// Homo sapiens Gen homolog 1, …
2546285	2	-	29034142	29098333	tRNA methyltransferase 61 homolog B (S. cerevisiae) /// speedy homolog A (Xenopus laevis)	TRMT61B /// SPDYA	55006 /// 245711	2.25069	1.05e-05	0.0102251	1.82306	0.000258986	0.0387854	2.62e-05	0.0132	6.79046	7.23573	7.04695	7.38	7.57504	7.2043	5.9735	5.93	6.02905	6.32654	5.9111	5.97277	6.28293	5.88589	7.05028	6.5027	ENST00000419999 /// ENST00000306108 /// ENST00000439947 /// BC010365 /// NM_017910 /// NM_182756 /// NM_001142634	Protein gene:ENSG00000171103 /// Potential tRNA (adenine-N(1)-)-methyltransferase catalytic subunit TRMT61B gene:ENSG00000171103 /// 40 kDa protein gene:ENSG00000171103 /// Homo sapiens tRNA methyltransferase 61 homolog B (S. cerevisiae), mRNA (cDNA clone MGC:13425 IMAGE:4284118), complete cds. /// Homo sapiens tRNA methyltransferase 61 homolog B (S. cerevisiae) (TRMT61B), mRNA. /// Homo sapiens …
2596201	2	-	206979544	207024198	NADH dehydrogenase (ubiquinone) Fe-S protein 1, 75kDa (NADH-coenzyme Q reductase) /// glycine cleavage system protein H pseudogene	NDUFS1 /// LOC100329109	4719 /// 100329109	1.86807	0.000140263	0.0238939	1.87082	0.00013699	0.0316424	0.000110085	0.025	10.1845	10.4494	10.1166	10.3	10.5964	10.0839	9.33701	9.32	8.70242	9.91391	9.64328	9.20086	9.30108	9.14722	9.47419	9.78609	ENST00000233190 /// ENST00000455934 /// ENST00000423725 /// ENST00000457011 /// ENST00000440274 /// ENST00000432169 /// ENST00000449699 /// ENST00000456284 /// ENST00000454195 /// BC030833 /// NM_005006 /// NR_033248	NADH-ubiquinone oxidoreductase 75 kDa subunit, mitochondrial gene:ENSG00000023228 /// NADH-ubiquinone oxidoreductase 75 kDa subunit gene:ENSG00000023228 /// cDNA FLJ54000, highly similar to NADH-ubiquinone oxidoreductase 75 kDa subunit, mitochondrial gene:ENSG00000023228 /// cDNA FLJ60586, highly similar to NADH-ubiquinone oxidoreductase 75 kDa subunit, mitochondrial gene:ENSG00000023228 /// 75 k…
2644014	3	+	135969148	136056738	propionyl Coenzyme A carboxylase, beta polypeptide /// propionyl CoA carboxylase, beta polypeptide	PCCB /// PCCB	5096 /// 5096	1.91805	0.00018275	0.0243713	1.84222	0.000337876	0.0422432	0.000204333	0.0323	7.6059	8.03987	7.73543	8	8.28746	8.11535	6.8168	7.04	6.66286	7.57892	7.02016	7.03359	6.79326	6.59404	7.6325	7.35549	ENST00000251654 /// AB209009 /// NM_000532 /// NM_001178014	Propionyl-CoA carboxylase beta chain, mitochondrial gene:ENSG00000114054 /// Homo sapiens mRNA for Propionyl Coenzyme A carboxylase, beta polypeptide variant protein. /// Homo sapiens propionyl CoA carboxylase, beta polypeptide (PCCB), nuclear gene encoding mitochondrial protein, transcript variant 1, mRNA. /// Homo sapiens propionyl CoA carboxylase, beta polypeptide (PCCB), nuclear gene encoding…
2673773	3	-	48894368	48936381	solute carrier family 25 (carnitine/acylcarnitine translocase), member 20	SLC25A20	788	1.77177	9.3e-05	0.0200727	1.73542	0.000135478	0.0316424	8.71e-05	0.0221	7.64632	7.49802	7.07731	7.22	7.39054	7.49321	6.75643	6.48	6.28675	6.44193	6.84549	6.65836	6.01452	6.50702	6.94849	6.83629	ENST00000319017 /// ENST00000430379 /// ENST00000440964 /// BC001689 /// NM_000387	Mitochondrial carnitine/acylcarnitine carrier protein gene:ENSG00000178537 /// 25 kDa protein gene:ENSG00000178537 /// 8 kDa protein gene:ENSG00000178537 /// Homo sapiens solute carrier family 25 (carnitine/acylcarnitine translocase), member 20, mRNA (cDNA clone MGC:1207 IMAGE:3050073), complete cds. /// Homo sapiens solute carrier family 25 (carnitine/acylcarnitine translocase), member 20 (SLC25…
2701033	3	-	150929912	150996391	purinergic receptor P2Y, G-protein coupled, 14	P2RY14	9934	2.02456	4.41e-05	0.0176612	2.08338	2.85e-05	0.0139015	2.51e-05	0.0132	5.63728	6.26329	6.5356	6.65	7.04461	6.5274	5.15242	5.47	5.53378	5.45455	5.51599	5.45478	5.60105	5.1754	5.23937	5.44593	ENST00000309170 /// ENST00000424796 /// BC034989 /// NM_014879 /// NM_001081455	P2Y purinoceptor 14 gene:ENSG00000174944 /// P2Y purinoceptor 14 gene:ENSG00000174944 /// Homo sapiens purinergic receptor P2Y, G-protein coupled, 14, mRNA (cDNA clone MGC:33042 IMAGE:5265592), complete cds. /// Homo sapiens purinergic receptor P2Y, G-protein coupled, 14 (P2RY14), transcript variant 2, mRNA. /// Homo sapiens purinergic receptor P2Y, G-protein coupled, 14 (P2RY14), transcript vari…
2761842	4	-	15965384	16085658	prominin 1	PROM1	8842	2.8406	0.000187549	0.0243713	2.65189	0.000360076	0.0429003	0.000214116	0.0324	6.8262	5.94125	7.01021	6.47	6.85645	4.91792	5.33016	4.99	4.30338	4.85589	4.66925	5.21534	4.79396	4.45896	5.17462	5.00364	ENST00000265014 /// ENST00000447510 /// BC012089 /// NM_006017 /// NM_001145848 /// NM_001145849 /// NM_001145850 /// NM_001145851 /// NM_001145852 /// NM_001145847	97 kDa protein gene:ENSG00000007062 /// Prominin-1 gene:ENSG00000007062 /// Homo sapiens prominin 1, mRNA (cDNA clone MGC:20041 IMAGE:4644690), complete cds. /// Homo sapiens prominin 1 (PROM1), transcript variant 1, mRNA. /// Homo sapiens prominin 1 (PROM1), transcript variant 3, mRNA. /// Homo sapiens prominin 1 (PROM1), transcript variant 7, mRNA. /// Homo sapiens prominin 1 (PROM1), transcrip…
2899206	6	+	26199758	26200952	histone cluster 1, H2bf	HIST1H2BF	8343	0.502634	0.000208866	0.0254146	0.474241	9.24e-05	0.0286305	0.000107509	0.0248	8.73238	8.50941	8.65096	9.85	8.87268	8.85327	9.99349	10.2	9.7655	9.54829	10.0288	9.59167	9.89358	9.90457	10.3223	10.2278	ENST00000359985 /// BC056264 /// NM_003522	cdna:known chromosome:GRCh37:6:26199748:26200942:1 gene:ENSG00000197846 /// Homo sapiens histone 1, H2bg, mRNA (cDNA clone IMAGE:6668499), partial cds. /// Homo sapiens histone cluster 1, H2bf (HIST1H2BF), mRNA.
2936857	6	+	168227624	168372688	myeloid/lymphoid or mixed-lineage leukemia (trithorax homolog, Drosophila); translocated to, 4	MLLT4	4301	0.635546	0.000232851	0.0267051	0.620686	0.000141045	0.0320359	0.000145748	0.028	7.62618	7.43862	7.35248	8.04	7.66016	7.48691	8.2432	8.24	8.39728	8.2767	8.12131	8.51595	8.23765	8.47032	7.79865	8.42413	GENSCAN00000022854 /// GENSCAN00000057364 /// ENST00000351017 /// ENST00000341575 /// ENST00000392112 /// ENST00000366806 /// ENST00000400822 /// ENST00000392108 /// ENST00000344191 /// ENST00000366809 /// ENST00000400824 /// ENST00000400825 /// ENST00000	cdna:Genscan chromosome:GRCh37:6:168227813:168228451:1 /// cdna:Genscan chromosome:GRCh37:6:168265231:168291709:1 /// Isoform 4 of Afadin gene:ENSG00000130396 /// Myeloid/lymphoid or mixed-lineage leukemia gene:ENSG00000130396 /// Isoform 3 of Afadin gene:ENSG00000130396 /// Isoform 4 of Afadin gene:ENSG00000130396 /// Isoform 5 of Afadin gene:ENSG00000130396 /// myeloid/lymphoid or mixed-lineage…
2967249	6	-	105544701	105585076	blood vessel epicardial substance	BVES	11149	2.66074	0.000161994	0.0243713	2.5809	0.000221008	0.0363442	0.000153691	0.0291	11.7849	12.0439	11.6748	11.8	12.3316	11.6922	11.2957	10.7	9.51967	10.7988	10.0902	11.0891	9.9736	9.98272	11.1249	10.4144	ENST00000336775 /// ENST00000314641 /// ENST00000446408 /// BC040502 /// NM_147147 /// NM_007073	Blood vessel epicardial substance gene:ENSG00000112276 /// Blood vessel epicardial substance gene:ENSG00000112276 /// Blood vessel epicardial substance gene:ENSG00000112276 /// Homo sapiens blood vessel epicardial substance, mRNA (cDNA clone MGC:33881 IMAGE:5295907), complete cds. /// Homo sapiens blood vessel epicardial substance (BVES), transcript variant 5, mRNA. /// Homo sapiens blood vessel …
2967650	6	-	107018656	107078356	reticulon 4 interacting protein 1	RTN4IP1	84816	2.4715	3.24e-05	0.0168777	2.21307	0.000128234	0.0312067	4.48e-05	0.0165	6.7321	7.57068	6.85146	7.18	7.53633	6.83128	5.8943	5.92	5.33919	6.11801	5.78887	5.5196	5.72666	5.52543	6.4906	6.59	ENST00000369063 /// BC006399 /// NM_032730	Isoform 1 of Reticulon-4-interacting protein 1 gene:ENSG00000130347 /// Homo sapiens reticulon 4 interacting protein 1, mRNA (cDNA clone MGC:12934 IMAGE:4309263), complete cds. /// Homo sapiens reticulon 4 interacting protein 1 (RTN4IP1), nuclear gene encoding mitochondrial protein, mRNA.
2975014	6	-	134490395	134639196	serum/glucocorticoid regulated kinase 1	SGK1	6446	3.05921	9.87e-05	0.0200727	2.58383	0.00048255	0.0496692	0.000162724	0.0296	9.71223	9.76847	9.27206	9.03	9.24829	8.76563	7.88932	8.2	7.5891	7.46431	7.29463	8.27012	8.69255	8.39809	6.53417	7.75729	ENST00000367858 /// ENST00000367855 /// ENST00000413996 /// ENST00000237305 /// ENST00000367857 /// FM205710 /// NM_001143676 /// NM_001143677 /// NM_001143678 /// NM_005627	Isoform 2 of Serine/threonine-protein kinase Sgk1 gene:ENSG00000118515 /// Isoform 5 of Serine/threonine-protein kinase Sgk1 gene:ENSG00000118515 /// Isoform 3 of Serine/threonine-protein kinase Sgk1 gene:ENSG00000118515 /// Isoform 1 of Serine/threonine-protein kinase Sgk1 gene:ENSG00000118515 /// Isoform 4 of Serine/threonine-protein kinase Sgk1 gene:ENSG00000118515 /// Homo sapiens mRNA for se…
2984616	6	-	166778416	166796491	brain protein 44-like	BRP44L	51660	2.43646	8.76e-06	0.0101168	2.21726	3.14e-05	0.014266	1.06e-05	0.00954	10.4995	10.3962	10.0694	10.2	10.5665	10.4173	9.18556	8.82	8.35628	9.55674	9.42614	9.32978	8.91844	8.76891	9.43856	9.57201	GENSCAN00000047372 /// ENST00000360961 /// ENST00000341756 /// ENST00000392123 /// ENST00000366868 /// AF151887 /// BC000810 /// AF275811 /// CR621401 /// AK310934 /// NM_016098	cdna:Genscan chromosome:GRCh37:6:166755907:166796364:-1 /// 12 kDa protein gene:ENSG00000060762 /// Brain protein 44-like protein gene:ENSG00000060762 /// Brain protein 44-like, isoform CRA_a gene:ENSG00000060762 /// Brain protein 44-like, isoform CRA_a gene:ENSG00000060762 /// Homo sapiens CGI-129 protein mRNA, complete cds. /// Homo sapiens brain protein 44-like, mRNA (cDNA clone MGC:4871 IMAGE…
3002873	7	+	55433060	55539121	LanC lantibiotic synthetase component C-like 2 (bacterial) /// hypothetical LOC100130913	LANCL2 /// LOC100130913	55915 /// 100130913	2.11681	1.93e-07	0.00225173	1.84411	2.64e-06	0.00300172	3.26e-07	0.00148	6.7048	6.59382	6.44561	6.84	6.82712	6.41107	5.50559	5.28	5.48749	5.78995	5.71604	5.64274	5.42878	5.93854	5.83061	5.93359	ENST00000254770 /// ENST00000452107 /// AK128355 /// BC070049 /// NM_018697	LanC-like protein 2 gene:ENSG00000132434 /// 4 kDa protein gene:ENSG00000132434 /// Homo sapiens cDNA FLJ46498 fis, clone THYMU3029318. /// Homo sapiens LanC lantibiotic synthetase component C-like 2 (bacterial), mRNA (cDNA clone MGC:87139 IMAGE:30343188), complete cds. /// Homo sapiens LanC lantibiotic synthetase component C-like 2 (bacterial) (LANCL2), mRNA.
3090006	8	+	23383172	23429368	solute carrier family 25, member 37	SLC25A37	51312	0.597298	5.64e-06	0.0101168	0.552564	9.88e-07	0.00222263	1.29e-06	0.00351	7.02979	7.4195	7.16465	7.19	7.44704	7.14279	8.04024	8.3	7.91749	7.65263	7.97356	8.03633	8.107	8.1006	7.95993	8.23721	ENST00000290075 /// ENST00000417331 /// AY032628 /// NM_016612	Isoform 1 of Mitoferrin-1 gene:ENSG00000147454 /// Isoform 2 of Mitoferrin-1 gene:ENSG00000147454 /// Homo sapiens mitochondria solute carrier protein (MSCP) mRNA, complete cds, alternatively spliced. /// Homo sapiens solute carrier family 25, member 37 (SLC25A37), nuclear gene encoding mitochondrial protein, mRNA.
3091000	8	+	26240434	26363278	BCL2/adenovirus E1B 19kDa interacting protein 3-like	BNIP3L	665	0.659472	0.000497982	0.0351632	0.535483	6.98e-06	0.00679359	2.24e-05	0.0127	7.89373	8.24779	8.42483	8.23	8.57248	8.4189	8.54879	9.19	8.81253	8.92473	9.01228	8.90506	9.05716	9.35758	9.37767	9.29503	ENST00000380629 /// ENST00000221209 /// AF067396 /// NM_004331	My020 protein gene:ENSG00000104765 /// cDNA FLJ51086, highly similar to BCL2/adenovirus E1B 19 kDa protein-interacting protein 3 gene:ENSG00000104765 /// Homo sapiens NIX (NIX) mRNA, nuclear gene encoding mitochondrial protein, complete cds. /// Homo sapiens BCL2/adenovirus E1B 19kDa interacting protein 3-like (BNIP3L), mRNA.
3126368	8	-	18384818	18387684	pleckstrin and Sec7 domain containing 3	PSD3	23362	1.85617	6.38e-05	0.0193515	2.48316	6.68e-07	0.00222263	2.07e-06	0.00402	8.07409	8.1407	8.29633	8.61	8.24958	7.92041	7.43127	7.16	7.38097	7.11103	7.52692	6.27059	7.02722	6.95324	6.87305	7.38976	ENST00000327040 /// ENST00000286485 /// BC011238 /// NM_015310 /// NM_206909	Isoform 2 of PH and SEC7 domain-containing protein 3 gene:ENSG00000156011 /// Isoform 3 of PH and SEC7 domain-containing protein 3 gene:ENSG00000156011 /// Homo sapiens pleckstrin and Sec7 domain containing 3, mRNA (cDNA clone IMAGE:4153308), complete cds. /// Homo sapiens pleckstrin and Sec7 domain containing 3 (PSD3), transcript variant 1, mRNA. /// Homo sapiens pleckstrin and Sec7 domain conta…
3169331	9	+	38392681	38398652	aldehyde dehydrogenase 1 family, member B1	ALDH1B1	219	2.13965	5.93e-05	0.0193515	1.96176	0.000204148	0.0363442	8.07e-05	0.0212	6.98393	6.61991	6.73367	7.3	6.95638	6.47059	5.76836	5.95	5.0965	6.24695	5.67177	5.8285	6.10791	5.83306	6.25446	5.33461	ENST00000377698 /// BC001619 /// NM_000692	Aldehyde dehydrogenase X, mitochondrial gene:ENSG00000137124 /// Homo sapiens aldehyde dehydrogenase 1 family, member B1, mRNA (cDNA clone MGC:2230 IMAGE:3356389), complete cds. /// Homo sapiens aldehyde dehydrogenase 1 family, member B1 (ALDH1B1), nuclear gene encoding mitochondrial protein, mRNA.
3204202	9	-	34613417	34624091	dynactin 3 (p22) /// AT rich interactive domain 3C (BRIGHT-like)	DCTN3 /// ARID3C	11258 /// 138715	2.53081	5.63e-06	0.0101168	1.85481	0.000429809	0.0457612	1.81e-05	0.0123	9.515	9.03626	9.16505	9.4	9.53119	9.49209	8.01556	7.83	7.79462	8.08034	8.35866	8.52964	7.61776	8.36152	9.10967	8.7063	ENST00000421919 /// ENST00000259632 /// ENST00000341694 /// ENST00000378916 /// ENST00000378913 /// ENST00000447983 /// ENST00000378911 /// ENST00000378909 /// AF082513 /// BC107697 /// AK091661 /// BC000319 /// BC003004 /// CR541889 /// AK055199 /// NM_0	Isoform 3 of Dynactin subunit 3 gene:ENSG00000137100 /// Isoform 1 of Dynactin subunit 3 gene:ENSG00000137100 /// Isoform 2 of Dynactin subunit 3 gene:ENSG00000137100 /// Isoform 3 of Dynactin subunit 3 gene:ENSG00000137100 /// 12 kDa protein gene:ENSG00000137100 /// Dynactin 3 (P22), isoform CRA_a gene:ENSG00000137100 /// Dynactin 3 (P22), isoform CRA_a gene:ENSG00000137100 /// AT-rich interacti…
3224197	9	-	124906365	124922098	NADH dehydrogenase (ubiquinone) 1 alpha subcomplex, 8, 19kDa	NDUFA8	4702	2.41041	8.18e-05	0.0199776	2.14899	0.000327351	0.0420862	0.000122103	0.0256	11.7001	11.2348	11.4058	11.5	11.6339	11.3578	9.90631	10.2	9.4383	10.6893	10.7519	10.2377	9.85402	9.93754	11.0503	10.7224	ENST00000373768 /// AF044953 /// NM_014222	NADH dehydrogenase [ubiquinone] 1 alpha subcomplex subunit 8 gene:ENSG00000119421 /// Homo sapiens NADH:ubiquinone oxidoreductase PGIV subunit mRNA, nuclear gene encoding mitochondrial protein, complete cds. /// Homo sapiens NADH dehydrogenase (ubiquinone) 1 alpha subcomplex, 8, 19kDa (NDUFA8), nuclear gene encoding mitochondrial protein, mRNA.
3248824	10	+	64564514	64568229	2-aminoethanethiol (cysteamine) dioxygenase	ADO	84890	1.60783	0.00100332	0.0457299	1.74551	0.00023672	0.0370806	0.000396228	0.0396	7.49182	6.98328	6.63035	7.12	7.30385	7.05441	6.09344	6.38	6.00665	6.83348	6.75307	6.1719	6.16611	6.18113	6.56788	6.38244	ENST00000373783 /// BC028589 /// NM_032804	2-aminoethanethiol dioxygenase gene:ENSG00000181915 /// Homo sapiens 2-aminoethanethiol (cysteamine) dioxygenase, mRNA (cDNA clone MGC:27038 IMAGE:4838951), complete cds. /// Homo sapiens 2-aminoethanethiol (cysteamine) dioxygenase (ADO), mRNA.
3261952	10	+	104613951	104624876	chromosome 10 open reading frame 32	C10orf32	119032	1.6183	7.04e-05	0.0193515	1.6842	2.98e-05	0.0139907	3.24e-05	0.0147	5.95096	5.81104	5.97214	6.28	6.38638	6.13027	5.29272	5.38	5.16498	5.48504	5.64474	5.6638	5.21736	5.02805	5.38219	5.3923	GENSCAN00000052588 /// ENST00000339834 /// ENST00000369883 /// ENST00000355230 /// ENST00000369879 /// ENST00000299353 /// BC015994 /// BC040069 /// NM_001136200 /// NM_144591	cdna:Genscan chromosome:GRCh37:10:104614047:104620453:1 /// hypothetical protein LOC119032 gene:ENSG00000166275 /// hypothetical protein LOC119032 gene:ENSG00000166275 /// Putative uncharacterized protein C10orf32 gene:ENSG00000166275 /// UPF0693 protein C10orf32 gene:ENSG00000166275 /// hypothetical protein LOC119032 gene:ENSG00000166275 /// Homo sapiens chromosome 10 open reading frame 32, mRNA…
3299705	10	-	91278113	91405339	pantothenate kinase 1 /// microRNA 107	PANK1 /// MIR107	53354 /// 406901	1.58086	0.000430805	0.0335486	1.81889	2.86e-05	0.0139015	6.51e-05	0.0192	7.40643	7.34927	7.23692	7.41	7.38903	7.06342	6.82111	6.8	6.2818	6.29412	7.05032	6.14557	6.76369	6.29706	6.38578	6.64183	ENST00000342512 /// ENST00000322191 /// ENST00000371774 /// ENST00000371775 /// ENST00000307534 /// AY027661 /// NM_148977 /// NM_148978 /// NM_138316 /// NR_029524 /// hsa-mir-107	Isoform 2 of Pantothenate kinase 1 gene:ENSG00000152782 /// Isoform 3 of Pantothenate kinase 1 gene:ENSG00000152782 /// Isoform 4 of Pantothenate kinase 1 gene:ENSG00000152782 /// cDNA FLJ45878 fis, clone OCBBF3009244, highly similar to Pantothenate kinase 1 gene:ENSG00000152782 /// Isoform 1 of Pantothenate kinase 1 gene:ENSG00000152782 /// Homo sapiens pantothenate kinase 1 alpha (PANK1) mRNA, …
3303530	10	-	102283511	102336146	NADH dehydrogenase (ubiquinone) 1 beta subcomplex, 8, 19kDa /// SEC31 homolog B (S. cerevisiae)	NDUFB8 /// SEC31B	4714 /// 25956	1.75354	3.15e-05	0.0168777	1.85456	1.07e-05	0.00810658	1.2e-05	0.00964	10.3757	9.95838	10.194	10.3	10.6088	10.2645	9.29588	9.41	9.50094	9.55016	9.64334	9.33194	9.23281	9.08245	9.93533	9.41361	ENST00000299166 /// ENST00000370322 /// ENST00000370320 /// AF044958 /// AK293081 /// NM_005004	NADH dehydrogenase [ubiquinone] 1 beta subcomplex subunit 8, mitochondrial gene:ENSG00000166136 /// NADH dehydrogenase (Ubiquinone) 1 beta subcomplex, 8, 19kDa, isoform CRA_a gene:ENSG00000166136 /// cDNA FLJ52503, highly similar to NADH dehydrogenase (ubiquinone) 1 beta subcomplex subunit 8, mitochondrial gene:ENSG00000166136 /// Homo sapiens NADH:ubiquinone oxidoreductase ASHI subunit mRNA, nuc…
3307680	10	-	115541761	115614079	DNA cross-link repair 1A (PSO2 homolog, S. cerevisiae)	DCLRE1A	9937	1.98287	0.000374327	0.0316853	1.98338	0.000373013	0.043448	0.000323803	0.0379	6.17566	5.85197	6.08643	7.09	6.68136	5.64538	5.04393	4.92	5.3832	5.39375	5.60108	4.86755	5.4014	5.33379	5.33548	5.39797	ENST00000361384 /// ENST00000369305 /// BC013124 /// NM_014881	DNA cross-link repair 1A protein gene:ENSG00000198924 /// DNA cross-link repair 1A protein gene:ENSG00000198924 /// Homo sapiens DNA cross-link repair 1A (PSO2 homolog, S. cerevisiae), mRNA (cDNA clone MGC:5167 IMAGE:3048375), complete cds. /// Homo sapiens DNA cross-link repair 1A (PSO2 homolog, S. cerevisiae) (DCLRE1A), mRNA.
3311715	10	-	127473551	127511848	uroporphyrinogen III synthase	UROS	7390	2.00726	0.000249917	0.0268342	2.03589	0.000205671	0.0363442	0.000187514	0.0315	8.90532	8.59954	8.43016	8.85	8.6649	8.39356	7.46354	7.85	7.15731	7.69269	8.01223	6.86641	7.88488	7.22249	8.14776	7.95675	ENST00000368797 /// ENST00000368781 /// ENST00000368786 /// ENST00000420761 /// ENST00000368778 /// ENST00000368774 /// AF230665 /// NM_000375	Uroporphyrinogen-III synthase gene:ENSG00000188690 /// Uroporphyrinogen III synthase gene:ENSG00000188690 /// Uroporphyrinogen-III synthase gene:ENSG00000188690 /// Uroporphyrinogen III synthase gene:ENSG00000188690 /// Uroporphyrinogen III synthase (Congenital erythropoietic porphyria), isoform CRA_c gene:ENSG00000188690 /// Uroporphyrinogen III synthase gene:ENSG00000188690 /// Homo sapiens uro…
3337196	11	+	67374343	67379998	NADH dehydrogenase (ubiquinone) flavoprotein 1, 51kDa	NDUFV1	4723	1.72695	0.000443674	0.033591	1.74396	0.000376617	0.0434961	0.000356785	0.0381	9.71977	9.73286	9.89717	9.88	10.211	10.347	9.0591	9.02	8.83644	9.4977	9.47229	9.05508	8.75027	8.93066	9.69932	9.37967	ENST00000322776 /// ENST00000453836 /// ENST00000415352 /// AK055875 /// NM_001166102 /// NM_007103	Isoform 1 of NADH dehydrogenase [ubiquinone] flavoprotein 1, mitochondrial gene:ENSG00000167792 /// cDNA FLJ57201, highly similar to NADH-ubiquinone oxidoreductase 51 kDa subunit, mitochondrial gene:ENSG00000167792 /// Isoform 2 of NADH dehydrogenase [ubiquinone] flavoprotein 1, mitochondrial gene:ENSG00000167792 /// Homo sapiens cDNA FLJ31313 fis, clone LIVER1000230, highly similar to NADH-UBIQU…
3347615	11	+	107991992	108018875	acetyl-Coenzyme A acetyltransferase 1 /// acetyl-CoA acetyltransferase 1	ACAT1 /// ACAT1	38 /// 38	1.94241	0.000920239	0.0445199	2.07122	0.000405677	0.0448233	0.000538836	0.0459	8.72083	8.02718	8.50661	8.92	8.72941	8.30768	7.70391	7.82	6.9592	7.1237	8.2864	7.29306	7.46788	6.98163	7.68889	7.99432	ENST00000265838 /// ENST00000299355 /// D90228 /// NM_000019	Acetyl-CoA acetyltransferase, mitochondrial gene:ENSG00000075239 /// ACAT1 protein gene:ENSG00000075239 /// Homo sapiens mRNA for mitochondrial acetoacetyl-CoA thiolase precursor, complete cds. /// Homo sapiens acetyl-CoA acetyltransferase 1 (ACAT1), nuclear gene encoding mitochondrial protein, mRNA.
3360401	11	-	5245549	5248407	hemoglobin, beta	HBB	3043	0.278749	2.52e-05	0.0163275	0.279219	2.55e-05	0.0139015	1.77e-05	0.0123	8.80803	9.1275	10.3966	8.67	9.57024	9.73778	12.0751	11.2	11.2818	10.3792	11.2428	11.8405	11.2126	11.2131	10.6851	11.1774	ENST00000445917 /// ENST00000335295 /// ENST00000380315 /// EU694432 /// NM_000518	19 kDa protein gene:ENSG00000223609 /// Hemoglobin subunit beta gene:ENSG00000223609 /// Hemoglobin (Fragment) gene:ENSG00000223609 /// Homo sapiens hemoglobin beta chain variant (HBB) mRNA, HBB-Dothan allele, complete cds. /// Homo sapiens hemoglobin, beta (HBB), mRNA.
3394356	11	-	119225925	119252411	ubiquitin specific peptidase 2	USP2	9099	1.90249	6.44e-06	0.0101168	2.31474	2.22e-07	0.0015128	4.81e-07	0.00164	7.96933	7.84781	8.17551	7.81	7.75577	7.95521	7.22148	6.95	6.88077	6.79678	7.10566	6.80797	6.81725	6.52224	6.23247	7.15968	GENSCAN00000015427 /// GENSCAN00000015426 /// ENST00000260187 /// ENST00000313870 /// ENST00000455332 /// ENST00000392808 /// AF079564 /// AK292255 /// BC002854 /// BC002955 /// BC041366 /// AF440755 /// AK301805 /// AK309582 /// NM_171997 /// NM_004205	cdna:Genscan chromosome:GRCh37:11:119227545:119234705:-1 /// cdna:Genscan chromosome:GRCh37:11:119242349:119252393:-1 /// Isoform 1 of Ubiquitin carboxyl-terminal hydrolase 2 gene:ENSG00000036672 /// ubiquitin specific peptidase 2 isoform b gene:ENSG00000036672 /// 41 kDa protein gene:ENSG00000036672 /// Putative uncharacterized protein USP2 gene:ENSG00000036672 /// Homo sapiens ubiquitin-specifi…
3417531	12	+	56660669	56664748	coenzyme Q10 homolog A (S. cerevisiae)	COQ10A	93058	1.918	0.000130293	0.0233636	2.58821	1.76e-06	0.00265203	5.35e-06	0.0081	10.3061	9.83208	10.086	9.97	10.0905	10.073	9.26215	9.36	8.80313	8.56077	9.61337	8.51543	8.99675	8.24405	8.55859	9.12666	GENSCAN00000024250 /// ENST00000308197 /// ENST00000433805 /// ENST00000257927 /// ENST00000415200 /// BC073923 /// AY358861 /// AK057014 /// NM_001099337 /// NM_144576	cdna:Genscan chromosome:GRCh37:12:56660903:56664101:1 /// Isoform 1 of Protein COQ10 A, mitochondrial gene:ENSG00000135469 /// coenzyme Q10 homolog A isoform b gene:ENSG00000135469 /// COQ10A protein (Fragment) gene:ENSG00000135469 /// Isoform 2 of Protein COQ10 A, mitochondrial gene:ENSG00000135469 /// Homo sapiens coenzyme Q10 homolog A (S. cerevisiae), mRNA (cDNA clone MGC:90430 IMAGE:5188138)…
3417574	12	+	56862351	56866416	SPRY domain containing 4	SPRYD4	283377	1.57898	0.000150837	0.0243713	1.80354	9.35e-06	0.00749468	2.03e-05	0.0123	7.12331	7.09525	7.27346	7	6.9474	6.88777	6.21215	6.04	6.59435	6.8213	6.308	6.2714	6.09489	5.9383	6.29611	6.41432	ENST00000338146 /// BX647957 /// NM_207344	SPRY domain-containing protein 4 gene:ENSG00000176422 /// Homo sapiens mRNA; cDNA DKFZp686K2151 (from clone DKFZp686K2151). /// Homo sapiens SPRY domain containing 4 (SPRYD4), mRNA.
3421762	12	+	70212285	70216977	RAB3A interacting protein (rabin3)	RAB3IP	117177	2.17864	0.000167951	0.0243713	3.1519	2.14e-06	0.00265352	6.65e-06	0.00839	7.7569	7.92723	7.70176	8.68	8.7153	7.80727	7.16553	7.37	6.78095	6.52268	7.02745	5.86944	6.78741	6.1934	6.72534	6.63091	ENST00000247833 /// ENST00000378809 /// ENST00000362025 /// ENST00000325596 /// AY685922 /// NM_175623 /// NM_001024647 /// NM_175624 /// NM_022456 /// NM_175625	Isoform 1 of RAB3A-interacting protein gene:ENSG00000127328 /// Isoform 2 of RAB3A-interacting protein gene:ENSG00000127328 /// Isoform 4 of RAB3A-interacting protein gene:ENSG00000127328 /// Isoform 8 of RAB3A-interacting protein gene:ENSG00000127328 /// Homo sapiens glioma amplified sequence 64 mRNA, complete cds. /// Homo sapiens RAB3A interacting protein (rabin3) (RAB3IP), transcript variant …
3443226	12	-	8789967	8853992	microfibrillar associated protein 5	MFAP5	8076	4.48781	0.00016961	0.0243713	3.96455	0.000387427	0.0443686	0.000208751	0.0323	8.90552	8.72509	9.00902	9.31	9.6406	8.04992	5.73437	7.93	6.90384	6.7071	6.59613	5.71725	7.84225	8.27796	6.53298	6.39422	ENST00000359478 /// ENST00000396549 /// ENST00000433590 /// BC005901 /// NM_003480	Microfibrillar-associated protein 5 gene:ENSG00000197614 /// cDNA FLJ54936, highly similar to Microfibrillar-associated protein 5 gene:ENSG00000197614 /// cDNA FLJ42377 fis, clone UTERU2035469, highly similar to Microfibrillar-associated protein 5 gene:ENSG00000197614 /// Homo sapiens microfibrillar associated protein 5, mRNA (cDNA clone MGC:14490 IMAGE:4247343), complete cds. /// Homo sapiens mi…
3458033	12	-	57031976	57039843	ATP synthase, H+ transporting, mitochondrial F1 complex, beta polypeptide /// small nucleolar RNA, C/D box 59A /// small nucleolar RNA, C/D box 59B	ATP5B /// SNORD59A /// SNORD59B	506 /// 26789 /// 692090	1.59871	6.97e-05	0.0193515	1.58224	8.8e-05	0.0284617	5.92e-05	0.0179	11.2678	11.0287	11.1316	11.4	11.2601	11.1806	10.3836	10.6	10.1383	10.801	10.7075	10.5726	10.4909	10.2414	10.8629	10.552	ENST00000262030 /// BC016512 /// NM_001686 /// NR_002737 /// NR_003046	ATP synthase subunit beta, mitochondrial gene:ENSG00000110955 /// Homo sapiens ATP synthase, H+ transporting, mitochondrial F1 complex, beta polypeptide, mRNA (cDNA clone MGC:5231 IMAGE:2900336), complete cds. /// Homo sapiens ATP synthase, H+ transporting, mitochondrial F1 complex, beta polypeptide (ATP5B), nuclear gene encoding mitochondrial protein, mRNA. /// Homo sapiens small nucleolar RNA, …
3466556	12	-	96051587	96184536	netrin 4 /// netrin 4	NTN4 /// NTN4	59277 /// 59277	2.42369	4.02e-05	0.0171148	2.28572	8.34e-05	0.0277072	4.2e-05	0.0161	9.20447	8.66763	8.02003	8.45	8.99959	8.44917	7.51778	6.67	7.52058	7.54922	7.51858	6.79684	7.74378	7.40183	7.46298	7.79182	ENST00000343702 /// ENST00000344911 /// AF278532 /// NM_021229	Isoform 1 of Netrin-4 gene:ENSG00000074527 /// Isoform 2 of Netrin-4 gene:ENSG00000074527 /// Homo sapiens beta-netrin mRNA, complete cds. /// Homo sapiens netrin 4 (NTN4), mRNA.
3543935	14	+	74416643	74429810	coenzyme Q6 homolog, monooxygenase (S. cerevisiae)	COQ6	51004	1.66722	5.72e-05	0.0193515	1.77202	1.65e-05	0.0106843	2.05e-05	0.0123	7.03328	6.83491	6.96217	7.4	7.18417	7.01537	5.89978	6.45	6.28627	6.315	6.71528	6.12259	6.18198	6.08496	6.48768	6.35116	ENST00000238709 /// ENST00000334571 /// ENST00000394026 /// BC014181 /// NM_182480 /// NM_182476	coenzyme Q6 homolog isoform b gene:ENSG00000119723 /// Ubiquinone biosynthesis monooxygenase COQ6 gene:ENSG00000119723 /// coenzyme Q6 homolog isoform b gene:ENSG00000119723 /// Homo sapiens coenzyme Q6 homolog, monooxygenase (S. cerevisiae), mRNA (cDNA clone MGC:20780 IMAGE:4621678), complete cds. /// Homo sapiens coenzyme Q6 homolog, monooxygenase (S. cerevisiae) (COQ6), nuclear gene encoding m…
3555461	14	-	20914570	20923214	O-sialoglycoprotein endopeptidase	OSGEP	55644	1.77517	2.44e-05	0.0163275	1.57842	0.000263721	0.0390651	4.91e-05	0.0176	7.14624	6.64555	6.48506	7.17	7.00934	6.69338	5.92453	5.92	6.06915	6.02508	6.21519	5.92373	6.02912	6.14284	6.51476	6.39085	ENST00000206542 /// BC032310 /// NM_017807	Probable O-sialoglycoprotein endopeptidase gene:ENSG00000092094 /// Homo sapiens O-sialoglycoprotein endopeptidase, mRNA (cDNA clone MGC:40286 IMAGE:5211591), complete cds. /// Homo sapiens O-sialoglycoprotein endopeptidase (OSGEP), mRNA.
3619991	15	-	41679556	41696200	NADH dehydrogenase (ubiquinone) 1 alpha subcomplex, assembly factor 1	NDUFAF1	51103	2.75804	2.85e-05	0.0168777	2.28535	0.00023963	0.03711	5.29e-05	0.0179	7.62862	7.12221	7.49068	7.69	8.20373	7.29059	5.92423	5.82	6.09339	6.00179	6.69429	6.03712	5.62505	6.27391	7.16858	6.78482	ENST00000260361 /// BC000780 /// NM_016013	Complex I intermediate-associated protein 30, mitochondrial gene:ENSG00000137806 /// Homo sapiens NADH dehydrogenase (ubiquinone) 1 alpha subcomplex, assembly factor 1, mRNA (cDNA clone MGC:707 IMAGE:3504355), complete cds. /// Homo sapiens NADH dehydrogenase (ubiquinone) 1 alpha subcomplex, assembly factor 1 (NDUFAF1), mRNA.
3620590	15	-	42704655	42788097	zinc finger protein 106 homolog (mouse)	ZFP106	64397	1.76868	0.000835674	0.043863	1.93178	0.000224018	0.0363442	0.000353284	0.0381	9.3403	9.71022	9.64359	10.1	10.0998	10.1067	8.83639	9.35	8.66547	8.62869	9.59247	8.73291	9.26989	8.69795	8.62048	9.11778	ENST00000263805 /// ENST00000434903 /// AF205632 /// NM_022473	Zinc finger protein 106 homolog gene:ENSG00000103994 /// Putative uncharacterized protein DKFZp451A177 gene:ENSG00000103994 /// Homo sapiens zinc finger protein 106 (ZFP106) mRNA, complete cds. /// Homo sapiens zinc finger protein 106 homolog (mouse) (ZFP106), mRNA.
3633794	15	-	76507714	76603864	electron-transfer-flavoprotein, alpha polypeptide /// TYRO3 protein tyrosine kinase /// TYRO3P protein tyrosine kinase pseudogene	ETFA /// TYRO3 /// TYRO3P	2108 /// 7301 /// 7302	2.053	0.00018305	0.0243713	1.96355	0.00033838	0.0422432	0.000204683	0.0323	9.77674	9.17873	9.40887	9.95	10.0729	9.84474	8.68462	8.5	8.29281	8.53167	9.32703	8.46522	8.40967	8.45778	9.02953	9.29539	ENST00000267950 /// ENST00000433983 /// AK292979 /// NM_000126 /// NM_001127716 /// NR_028510 /// D50479 /// NM_006293	Electron transfer flavoprotein subunit alpha, mitochondrial gene:ENSG00000140374 /// electron transfer flavoprotein, alpha polypeptide isoform b gene:ENSG00000140374 /// Homo sapiens cDNA FLJ76486 complete cds, highly similar to Homo sapiens electron-transfer-flavoprotein, alpha polypeptide (glutaric aciduria II) (ETFA), nuclear gene encoding mitochondrial protein, mRNA. /// Homo sapiens electron…
3638048	15	-	88994011	89010596	mitochondrial ribosomal protein L46	MRPL46	26589	2.47377	7.69e-06	0.0101168	2.27454	2.36e-05	0.0138252	8.62e-06	0.00839	8.17447	8.23491	8.0346	8.61	8.69703	8.52793	6.6465	7.15	6.6511	7.48051	7.4365	7.12951	6.70893	7.04341	7.76861	7.32007	ENST00000312475 /// ENST00000445432 /// AK074053 /// NM_022163	39S ribosomal protein L46, mitochondrial gene:ENSG00000173867 /// FLJ00124 protein gene:ENSG00000173867 /// Homo sapiens mRNA for FLJ00124 protein. /// Homo sapiens mitochondrial ribosomal protein L46 (MRPL46), nuclear gene encoding mitochondrial protein, mRNA.
3650802	16	+	19078927	19123887	coenzyme Q7 homolog, ubiquinone (yeast)	COQ7	10229	1.90941	0.000571371	0.0370792	2.04561	0.000222411	0.0363442	0.000296349	0.0364	7.20148	6.84542	6.96941	7.59	7.35328	7.24353	5.9008	6.14	6.1839	6.32416	6.78965	5.51531	5.95664	6.0019	6.91016	6.45654	ENST00000321998 /// BC043272 /// NM_016138	Ubiquinone biosynthesis protein COQ7 homolog gene:ENSG00000167186 /// Homo sapiens coenzyme Q7 homolog, ubiquinone (yeast), mRNA (cDNA clone MGC:44416 IMAGE:5297074), complete cds. /// Homo sapiens coenzyme Q7 homolog, ubiquinone (yeast) (COQ7), mRNA.
3662650	16	+	57279030	57287545	ADP-ribosylation factor-like 2 binding protein	ARL2BP	23568	2.08736	5.86e-05	0.0193515	2.01294	9.95e-05	0.0286796	5.71e-05	0.0179	9.38438	8.90504	8.7572	9.51	9.21091	8.55175	7.66931	8.13	7.56175	8.02065	8.57347	8.23501	7.75475	8.21003	8.14553	7.87042	ENST00000219204 /// BC003087 /// NM_012106	Isoform 1 of ADP-ribosylation factor-like protein 2-binding protein gene:ENSG00000102931 /// Homo sapiens ADP-ribosylation factor-like 2 binding protein, mRNA (cDNA clone MGC:1121 IMAGE:3503251), complete cds. /// Homo sapiens ADP-ribosylation factor-like 2 binding protein (ARL2BP), mRNA.
3679503	16	-	8888688	8891468	transmembrane protein 186	TMEM186	25880	2.93915	8.47e-05	0.0199776	2.58256	0.000301448	0.0406746	0.000120426	0.0256	7.61757	7.28075	7.05837	7.61	7.70827	7.32437	4.92754	6.06	5.55727	6.50164	6.33843	5.18147	5.57445	6.28944	6.79794	6.47825	ENST00000333050 /// AK093383 /// NM_015421	Transmembrane protein 186 gene:ENSG00000184857 /// Homo sapiens cDNA FLJ36064 fis, clone TESTI2018997. /// Homo sapiens transmembrane protein 186 (TMEM186), mRNA.
3684039	16	-	21255193	21314384	crystallin, mu	CRYM	1428	1.84811	0.00083462	0.043863	2.12389	0.000122997	0.0305228	0.000235336	0.0324	7.58172	6.70866	6.92139	7.38	6.60963	7.59523	6.7359	6.76	5.98353	5.95501	5.805	6.09682	6.01809	6.23224	5.98818	5.89688	ENST00000219599 /// ENST00000396023 /// ENST00000415987 /// BC018061 /// NM_001014444 /// NM_001888	Mu-crystallin homolog gene:ENSG00000103316 /// Mu-crystallin homolog gene:ENSG00000103316 /// crystallin, mu isoform 2 gene:ENSG00000103316 /// Homo sapiens crystallin, mu, mRNA (cDNA clone MGC:26518 IMAGE:4817634), complete cds. /// Homo sapiens crystallin, mu (CRYM), transcript variant 2, mRNA. /// Homo sapiens crystallin, mu (CRYM), transcript variant 1, mRNA.
3693837	16	-	58741065	58768241	glutamic-oxaloacetic transaminase 2, mitochondrial (aspartate aminotransferase 2)	GOT2	2806	2.82472	3.71e-05	0.0171148	2.41667	0.000200512	0.0363442	5.9e-05	0.0179	12.0331	12.148	12.06	12.2	12.2564	12.3071	10.3185	10.5	9.83048	11.4179	11.3426	10.69	10.4717	10.4904	11.5852	11.2578	ENST00000245206 /// ENST00000434819 /// ENST00000425685 /// BC000525 /// NM_002080	Aspartate aminotransferase, mitochondrial gene:ENSG00000125166 /// Aspartate aminotransferase gene:ENSG00000125166 /// cDNA FLJ54203, highly similar to Aspartate aminotransferase, mitochondrial gene:ENSG00000125166 /// Homo sapiens glutamic-oxaloacetic transaminase 2, mitochondrial (aspartate aminotransferase 2), mRNA (cDNA clone MGC:8599 IMAGE:2961181), complete cds. /// Homo sapiens glutamic-ox…
3707481	17	+	4956472	5000209	zinc finger protein 3 homolog (mouse)	ZFP3	124961	1.58062	5.04e-05	0.0190696	1.88044	1.14e-06	0.00222263	2.99e-06	0.00509	7.52527	7.41809	7.66774	7.98	7.7875	7.29205	7.11154	6.85	6.99707	6.84987	6.9505	6.56179	6.95304	6.60322	6.79861	6.58557	ENST00000318833 /// BC142962 /// NM_153018	Zinc finger protein 3 homolog gene:ENSG00000180787 /// Homo sapiens zinc finger protein 3 homolog (mouse), mRNA (cDNA clone MGC:167041 IMAGE:8860374), complete cds. /// Homo sapiens zinc finger protein 3 homolog (mouse) (ZFP3), mRNA.
3752097	17	-	29223025	29247663	chromosome 17 open reading frame 42	C17orf42	79736	1.77142	0.000488698	0.0347548	1.81105	0.000344452	0.0422432	0.000356787	0.0381	6.69818	6.70254	6.15663	7.46	7.23598	6.5254	6.06107	5.82	6.06573	5.79234	6.12091	5.74528	5.92597	5.81079	6.30172	5.9121	ENST00000306049 /// BC073169 /// NM_024683	Isoform 1 of UPF0629 protein C17orf42 gene:ENSG00000172171 /// Homo sapiens chromosome 17 open reading frame 42, mRNA (cDNA clone IMAGE:6192569), complete cds. /// Homo sapiens chromosome 17 open reading frame 42 (C17orf42), mRNA.
3752611	17	-	30651598	30677293	chromosome 17 open reading frame 75	C17orf75	64149	1.91365	0.000548089	0.0364359	2.01218	0.000274999	0.0397137	0.000330937	0.0379	8.04146	7.84564	7.77515	8.5	8.49115	7.9846	7.02996	7.12	6.57792	7.7762	7.34219	6.41102	7.11618	7.17226	7.40611	7.37896	ENST00000225805 /// BC026017 /// NM_022344	Protein Njmu-R1 gene:ENSG00000108666 /// Homo sapiens chromosome 17 open reading frame 75, mRNA (cDNA clone MGC:4603 IMAGE:3352761), complete cds. /// Homo sapiens chromosome 17 open reading frame 75 (C17orf75), mRNA.
3806253	18	-	43663385	43684285	ATP synthase, H+ transporting, mitochondrial F1 complex, alpha subunit 1, cardiac muscle	ATP5A1	498	1.58464	9.61e-05	0.0200727	1.67909	2.7e-05	0.0139015	3.52e-05	0.0147	11.6585	11.2178	11.2732	11.4	11.447	11.4196	10.7483	10.9	10.5549	10.4649	11.0943	10.6937	10.7045	10.2783	10.8409	10.7947	ENST00000282050 /// ENST00000398752 /// AK289457 /// NM_004046 /// NM_001001937	ATP synthase subunit alpha, mitochondrial gene:ENSG00000152234 /// ATP synthase subunit alpha, mitochondrial gene:ENSG00000152234 /// Homo sapiens cDNA FLJ77837 complete cds. /// Homo sapiens ATP synthase, H+ transporting, mitochondrial F1 complex, alpha subunit 1, cardiac muscle (ATP5A1), nuclear gene encoding mitochondrial protein, transcript variant 2, mRNA. /// Homo sapiens ATP synthase, H+ t…
3842675	19	+	56863225	56891177	zinc finger protein 542	ZNF542	147947	1.8524	0.000180528	0.0243713	1.74187	0.000488382	0.0496692	0.00024186	0.033	6.49598	6.25504	6.29313	7.14	6.79403	6.15582	5.69876	5.4	5.46568	5.69136	5.90248	5.80048	5.36454	5.49361	6.23604	5.71147	ENST00000440984 /// AK297170	cDNA FLJ58906 gene:ENSG00000197025 /// Homo sapiens cDNA FLJ58906 complete cds.
3864921	19	-	44979797	45004824	zinc finger protein 180	ZNF180	7733	2.19355	8.14e-05	0.0199776	2.14794	0.000107655	0.0286796	7.18e-05	0.0204	4.83206	4.62614	4.60747	6.05	5.37903	4.85453	3.66075	4.11	3.84648	3.92457	4.08039	3.86406	3.84936	3.70269	4.14542	4.21588	ENST00000221327 /// ENST00000391956 /// BC051903 /// NM_013256	Zinc finger protein 180 gene:ENSG00000167384 /// Zinc finger protein 180 (HHZ168), isoform CRA_c gene:ENSG00000167384 /// Homo sapiens zinc finger protein 180 (HHZ168), mRNA (cDNA clone IMAGE:6144393), partial cds. /// Homo sapiens zinc finger protein 180 (ZNF180), mRNA.
3903481	20	-	33148351	33265079	phosphatidylinositol glycan anchor biosynthesis, class U	PIGU	128869	1.76945	0.000330339	0.0296981	1.83481	0.000182591	0.0355478	0.000201961	0.0323	7.64512	7.17773	7.20662	7.96	7.83475	6.791	6.68139	6.74	6.74057	6.19845	6.70162	6.52632	6.45281	6.70042	6.477	6.64698	ENST00000217446 /// ENST00000374820 /// ENST00000438215 /// ENST00000452740 /// AY422169 /// NM_080476	Isoform 1 of Phosphatidylinositol glycan anchor biosynthesis class U protein gene:ENSG00000101464 /// Isoform 2 of Phosphatidylinositol glycan anchor biosynthesis class U protein gene:ENSG00000101464 /// CDC91 cell division cycle 91-like 1 gene:ENSG00000101464 /// cDNA FLJ58335, highly similar to GPI transamidase component PIG-U gene:ENSG00000101464 /// Homo sapiens transamidase complex subunit P…
3929450	21	-	34162985	34163575	chromosome 21 open reading frame 62	C21orf62	56245	2.88078	9.66e-06	0.010124	2.79839	1.33e-05	0.00935861	7.49e-06	0.00839	7.42458	6.10144	6.86473	7.62	6.51741	6.63194	5.61247	5.35	5.47653	5.32435	4.90753	5.09412	5.45549	5.43497	5.02836	5.86686	NM_001162495 /// NM_001162496 /// NM_019596	Homo sapiens chromosome 21 open reading frame 62 (C21orf62), transcript variant 1, mRNA. /// Homo sapiens chromosome 21 open reading frame 62 (C21orf62), transcript variant 3, mRNA. /// Homo sapiens chromosome 21 open reading frame 62 (C21orf62), transcript variant 2, mRNA.
3959829	22	-	37154263	37178948	RAB, member of RAS oncogene family-like 4 /// intraflagellar transport 27 homolog (Chlamydomonas)	RABL4 /// IFT27	11020 /// 11020	1.66414	0.000348968	0.0300996	1.70627	0.000221054	0.0363442	0.000232256	0.0324	7.2702	7.15702	7.04525	7.23	7.57264	7.62606	6.3566	6.32	6.46181	7.01635	6.75035	6.41148	6.18665	6.50019	7.02526	6.606	GENSCAN00000043401 /// ENST00000216198 /// ENST00000453009 /// ENST00000433985 /// ENST00000340630 /// ENST00000415653 /// ENST00000417951 /// ENST00000430701 /// ENST00000440696 /// BT006815 /// AB209424 /// BC000566 /// CR456558 /// AK307382 /// NM_0068	cdna:Genscan chromosome:GRCh37:22:37154355:37171838:-1 /// Putative uncharacterized protein RABL4 (Fragment) gene:ENSG00000100360 /// RAB, member of RAS oncogene family-like 4 gene:ENSG00000100360 /// Isoform 1 of Putative GTP-binding protein RAY-like gene:ENSG00000100360 /// Isoform 2 of Putative GTP-binding protein RAY-like gene:ENSG00000100360 /// Protein gene:ENSG00000100360 /// RAB, member o…
3975935	X	+	46937799	46952900	regucalcin (senescence marker protein-30)	RGN	9104	2.26072	5.94e-07	0.00269885	2.47197	1.51e-07	0.0015128	1.55e-07	0.00148	7.29931	6.8577	7.20583	7.2	7.23994	6.83877	6.23334	6.32	5.57639	5.79544	5.72583	5.70425	5.75191	5.55558	6.0829	5.91424	ENST00000397180 /// ENST00000457380 /// ENST00000352078 /// ENST00000336169 /// BC050371 /// NM_004683 /// NM_152869	Isoform 1 of Regucalcin gene:ENSG00000130988 /// Isoform 2 of Regucalcin gene:ENSG00000130988 /// Isoform 1 of Regucalcin gene:ENSG00000130988 /// Isoform 1 of Regucalcin gene:ENSG00000130988 /// Homo sapiens regucalcin (senescence marker protein-30), mRNA (cDNA clone MGC:51842 IMAGE:5760604), complete cds. /// Homo sapiens regucalcin (senescence marker protein-30) (RGN), transcript variant 1, mR…
4016308	X	-	102317588	102319336	brain expressed, X-linked 1	BEX1	55859	2.10305	0.000916613	0.0445199	2.22272	0.000487316	0.0496692	0.000601543	0.0469	8.72744	8.38464	8.19377	9.28	8.65078	8.14511	7.40578	8.04	6.96889	7.26205	7.77761	7.74774	7.66186	6.51841	7.92962	7.20247	ENST00000372728 /// AY833561 /// NM_018476	Protein BEX1 gene:ENSG00000133169 /// Homo sapiens chromosome X brain expressed X-linked 2 (BEX2) mRNA, complete cds. /// Homo sapiens brain expressed, X-linked 1 (BEX1), mRNA.
4016639	X	-	103021803	103103334	RAB9B, member RAS oncogene family	RAB9B	51209	1.79338	0.000253835	0.0268342	1.94686	6.74e-05	0.0255123	9.65e-05	0.0235	7.05645	7.22625	7.04848	7.01	7.16123	6.78138	6.32469	6.04	5.94151	6.20781	6.50708	6.29318	6.25479	5.31664	5.96067	6.60468	ENST00000243298 /// AB036693 /// NM_016370	Ras-related protein Rab-9B gene:ENSG00000123570 /// Homo sapiens mRNA for RAB9-like protein, complete cds. /// Homo sapiens RAB9B, member RAS oncogene family (RAB9B), mRNA.
4021469	X	-	129255910	129300193	apoptosis-inducing factor, mitochondrion-associated, 1	AIFM1	9131	1.81656	8.77e-06	0.0101168	2.02473	1.13e-06	0.00222263	1.68e-06	0.00381	9.5041	9.05057	9.22174	9.53	9.73949	9.41262	8.42487	8.56	8.3326	8.6222	8.80009	8.43407	8.42315	7.99838	8.53974	8.5653	ENST00000287295 /// ENST00000319908 /// ENST00000346424 /// ENST00000416073 /// ENST00000440263 /// DQ016498 /// NM_001130846 /// NM_001130847 /// NM_004208 /// NM_145812 /// NM_145813	Isoform 1 of Apoptosis-inducing factor 1, mitochondrial gene:ENSG00000156709 /// Isoform 3 of Apoptosis-inducing factor 1, mitochondrial gene:ENSG00000156709 /// Isoform 2 of Apoptosis-inducing factor 1, mitochondrial gene:ENSG00000156709 /// programmed cell death 8 isoform 5 gene:ENSG00000156709 /// programmed cell death 8 isoform 4 gene:ENSG00000156709 /// Homo sapiens apoptosis-inducing factor…

## Sheet: 1B. 953 unique genes HLHSvsC-LV
																		SPLICE INDEX VALUES FOR INDIVIDUAL SAMPLES Log2 (Exon Probe Set Intensity) - Log 2 (Gene Probe Set Intensty)
Probeset ID	Chromosome	strand	start	stop	Probe Count	Transcript Cluster ID	Gene Title	Gene Symbol	Entrez Gene ID	HLHS/Control-LV Fold-Change	HLHS vs. Control-LV pvalue	HLHS vs. Control-LV FDR	HLHS/Control-RV Fold-Change	HLHS vs. Control-RV pvalue	HLHS vs. Control-RV FDR	All Groups ANOVA P-Value	All Groups ANOVA FDR	HLHS_11	HLHS_12	HLHS_13	HLHS_14	HLHS_15	HLHS_16	Con-LV_1	Con-LV_2	Con-LV_3	Con-LV_4	Con-LV_5	Con-RV_6	Con-RV_7	Con-RV_8	Con-RV_9	Con-RV_10	Transcript ID	Transcript Description
2318771	chr1	+	8024901	8024953	4	2318736	Parkinson disease (autosomal recessive, early onset) 7	PARK7	11315	0.423727	6.73e-05	0.0145848	0.594916	0.005546	0.175889	0.000245965	0.0343828	-8.19952	-7.84054	-8.19025	-8.57902	-8.08827	-7.95199	-6.87268	-7.06673	-6.78266	-6.41045	-7.38151	-7.03798	-6.69441	-7.78878	-7.9806	-7.46001	ENST00000338639 /// ENST00000377493 /// ENST00000377491 /// ENST00000377488 /// AK091679 /// NM_007262 /// NM_001123377	Protein DJ-1 gene:ENSG00000116288 /// Protein DJ-1 gene:ENSG00000116288 /// Protein DJ-1 gene:ENSG00000116288 /// Protein DJ-1 gene:ENSG00000116288 /// Homo sapiens cDNA FLJ34360 fis, clone FEBRA2014198. /// Homo sapiens Parkinson disease (autosomal recessive, early onset) 7 (PARK7), transcript variant 1, mRNA. /// Homo sapiens Parkinson disease (autosomal recessive, early onset) 7 (PARK7), trans…
2318831	chr1	+	8037178	8037268	4	2318736	Parkinson disease (autosomal recessive, early onset) 7	PARK7	11315	0.441184	0.000159333	0.0207302	0.511806	0.00103009	0.0934462	0.000301424	0.0376615	-5.91756	-5.2347	-5.81779	-6.39541	-5.61151	-5.66425	-4.29499	-4.84253	-4.28015	-4.73353	-4.81375	-4.27652	-4.38916	-4.84623	-5.58919	-4.93493	ENST00000338639 /// ENST00000377493 /// ENST00000377491 /// ENST00000377488 /// AK091679 /// NM_007262 /// NM_001123377	Protein DJ-1 gene:ENSG00000116288 /// Protein DJ-1 gene:ENSG00000116288 /// Protein DJ-1 gene:ENSG00000116288 /// Protein DJ-1 gene:ENSG00000116288 /// Homo sapiens cDNA FLJ34360 fis, clone FEBRA2014198. /// Homo sapiens Parkinson disease (autosomal recessive, early onset) 7 (PARK7), transcript variant 1, mRNA. /// Homo sapiens Parkinson disease (autosomal recessive, early onset) 7 (PARK7), trans…
2319604	chr1	+	10186861	10186935	4	2319560	ubiquitination factor E4B (UFD2 homolog, yeast)	UBE4B	10277	0.554629	4.65e-05	0.0123139	0.621023	0.000406599	0.0663114	8.91e-05	0.0216507	-0.39687	-0.0725	0.08346	0.07975	-0.11688	-0.16501	0.45206	0.65821	1.02922	0.84233	0.78016	0.55038	0.6862	0.85446	0.61319	0.24214	ENST00000343090 /// ENST00000253251 /// ENST00000377157 /// ENST00000377153 /// ENST00000414346 /// ENST00000400901 /// AF043117 /// NM_006048 /// NM_001105562	Isoform 1 of Ubiquitin conjugation factor E4 B gene:ENSG00000130939 /// Isoform 2 of Ubiquitin conjugation factor E4 B gene:ENSG00000130939 /// Isoform 3 of Ubiquitin conjugation factor E4 B gene:ENSG00000130939 /// Ubiquitination factor E4B gene:ENSG00000130939 /// 146 kDa protein gene:ENSG00000130939 /// Ubiquitination factor E4B gene:ENSG00000130939 /// Homo sapiens ubiquitin-fusion degradatio…
2322110	chr1	+	16202809	16202923	4	2322103	spen homolog, transcriptional regulator (Drosophila)	SPEN	23013	0.576305	0.00102027	0.0477984	0.543614	0.000414834	0.0669417	0.000565514	0.0485328	1.74024	1.92793	2.18019	2.16039	1.83264	1.81032	2.56338	2.36038	2.83039	3.55231	2.37878	3.06528	2.69168	2.86133	2.63379	2.85441	GENSCAN00000050458 /// GENSCAN00000022821 /// ENST00000375759 /// ENST00000438066 /// ENST00000375753 /// ENST00000442985 /// AF085964 /// AF356524 /// NM_015001	cdna:Genscan chromosome:GRCh37:1:16235816:16265922:1 /// cdna:Genscan chromosome:GRCh37:1:16174307:16203173:1 /// Msx2-interacting protein gene:ENSG00000065526 /// Spen homolog, transcriptional regulator gene:ENSG00000065526 /// Spen homolog, transcriptional regulator gene:ENSG00000065526 /// Spen homolog, transcriptional regulator gene:ENSG00000065526 /// Homo sapiens full length insert cDNA clo…
2325019	chr1	+	23385566	23385614	4	2325002	lysine (K)-specific demethylase 1 /// lysine (K)-specific demethylase 1A	KDM1 /// KDM1A	23028 /// 23028	0.543169	0.000140616	0.0196468	0.682535	0.00706041	0.192379	0.000485521	0.0454152	1.5707	1.73945	1.69012	1.41884	1.13645	1.83027	2.41579	2.31237	2.38679	2.62536	2.48385	1.62028	2.64455	2.09365	2.09693	2.12124	ENST00000356634 /// ENST00000400181 /// BC040194 /// NM_015013 /// NM_001009999	Isoform 1 of Lysine-specific histone demethylase 1 gene:ENSG00000004487 /// Isoform 2 of Lysine-specific histone demethylase 1 gene:ENSG00000004487 /// Homo sapiens amine oxidase (flavin containing) domain 2, mRNA (cDNA clone MGC:42279 IMAGE:4815528), complete cds. /// Homo sapiens lysine (K)-specific demethylase 1A (KDM1A), transcript variant 2, mRNA. /// Homo sapiens lysine (K)-specific demethy…
2328491	chr1	+	32503687	32503720	4	2328465	KH domain containing, RNA binding, signal transduction associated 1	KHDRBS1	10657	0.46572	0.000376515	0.0298433	0.468521	0.000405421	0.0663114	0.000334103	0.039291	-2.78936	-2.10261	-2.56555	-3.29191	-3.2728	-2.57893	-1.37894	-1.79571	-1.37988	-2.20418	-1.56326	-1.15628	-2.06086	-1.2721	-1.95203	-1.92396	ENST00000307714 /// ENST00000327300 /// ENST00000355201 /// BC010132 /// NM_006559	Isoform 3 of KH domain-containing, RNA-binding, signal transduction-associated protein 1 gene:ENSG00000121774 /// Isoform 1 of KH domain-containing, RNA-binding, signal transduction-associated protein 1 gene:ENSG00000121774 /// cDNA FLJ54590, highly similar to KH domain-containing, RNA-binding, signaltransduction-associated protein 1 gene:ENSG00000121774 /// Homo sapiens KH domain containing, RNA…
2328504	chr1	+	32509334	32509457	4	2328465	KH domain containing, RNA binding, signal transduction associated 1	KHDRBS1	10657	1.59506	0.000549115	0.0356266	1.66036	0.000252525	0.0554322	0.000309276	0.0380799	3.62214	3.67336	3.38101	3.62619	3.59212	3.69863	2.59986	3.09902	3.06245	3.17874	2.6864	2.8309	2.49396	3.12586	3.02908	2.85724	ENST00000307714 /// ENST00000327300 /// ENST00000355201 /// BC010132 /// NM_006559	Isoform 3 of KH domain-containing, RNA-binding, signal transduction-associated protein 1 gene:ENSG00000121774 /// Isoform 1 of KH domain-containing, RNA-binding, signal transduction-associated protein 1 gene:ENSG00000121774 /// cDNA FLJ54590, highly similar to KH domain-containing, RNA-binding, signaltransduction-associated protein 1 gene:ENSG00000121774 /// Homo sapiens KH domain containing, RNA…
2328817	chr1	+	32691888	32691917	4	2328808	eukaryotic translation initiation factor 3, subunit I	EIF3I	8668	0.691354	0.000431826	0.0318662	0.804793	0.0199836	0.280175	0.0015488	0.0771607	0.62634	0.41998	0.63661	0.61059	0.45768	0.66323	0.9534	1.04257	1.10736	1.26713	1.13742	0.87555	0.89207	0.91756	0.88547	0.84126	ENST00000355082 /// ENST00000373586 /// BC003140 /// NM_003757	Eukaryotic translation initiation factor 3, subunit I gene:ENSG00000084623 /// Eukaryotic translation initiation factor 3 subunit I gene:ENSG00000084623 /// Homo sapiens eukaryotic translation initiation factor 3, subunit I, mRNA (cDNA clone MGC:3710 IMAGE:2822150), complete cds. /// Homo sapiens eukaryotic translation initiation factor 3, subunit I (EIF3I), mRNA.
2328822	chr1	+	32694328	32694395	4	2328808	eukaryotic translation initiation factor 3, subunit I	EIF3I	8668	2.00173	0.000125159	0.0185791	1.34896	0.0474799	0.378483	0.000517781	0.046574	-0.3997	-0.11231	-0.64728	0.10385	0.09892	-0.25489	-0.65312	-1.2186	-1.32642	-1.52816	-1.28944	-0.82961	-1.0859	-0.59075	-0.34179	-0.32072	ENST00000355082 /// ENST00000373586 /// BC003140 /// NM_003757	Eukaryotic translation initiation factor 3, subunit I gene:ENSG00000084623 /// Eukaryotic translation initiation factor 3 subunit I gene:ENSG00000084623 /// Homo sapiens eukaryotic translation initiation factor 3, subunit I, mRNA (cDNA clone MGC:3710 IMAGE:2822150), complete cds. /// Homo sapiens eukaryotic translation initiation factor 3, subunit I (EIF3I), mRNA.
2330108	chr1	+	36379453	36379591	4	2330075	eukaryotic translation initiation factor 2C, 1	EIF2C1	26523	2.13402	0.000115835	0.0180306	1.28856	0.113262	0.513977	0.000440353	0.0436435	-0.61728	-0.07319	0.00662	0.36833	0.28858	-0.32214	-0.47097	-1.62932	-1.15589	-1.02195	-1.48065	-0.4555	-0.24853	-0.65077	-0.4931	-0.27179	ENST00000373206 /// ENST00000373204 /// AF093097 /// NM_012199	Eukaryotic translation initiation factor 2C, 1 gene:ENSG00000092847 /// Protein argonaute-1 gene:ENSG00000092847 /// Homo sapiens putative RNA-binding protein Q99 mRNA, complete cds. /// Homo sapiens eukaryotic translation initiation factor 2C, 1 (EIF2C1), mRNA.
2331630	chr1	+	40214592	40214759	4	2331602	peptidylprolyl isomerase E (cyclophilin E)	PPIE	10450	2.19871	0.000113059	0.0178451	1.36972	0.062008	0.41728	0.000461898	0.0445263	0.01798	0.21063	0.24825	0.07299	0.19392	0.32199	-1.23584	-0.36295	-0.99898	-1.68377	-0.51361	-0.49329	-0.8004	0.16255	-0.12698	-0.12313	ENST00000356511 /// ENST00000324379 /// ENST00000427454 /// ENST00000372834 /// ENST00000372835 /// ENST00000372830 /// ENST00000456578 /// AK094660 /// NM_006112 /// NM_203456 /// NM_203457	Isoform B of Peptidyl-prolyl cis-trans isomerase E gene:ENSG00000084072 /// Isoform A of Peptidyl-prolyl cis-trans isomerase E gene:ENSG00000084072 /// peptidylprolyl isomerase E isoform 3 gene:ENSG00000084072 /// Cyclophilin-33B gene:ENSG00000084072 /// Peptidyl-prolyl cis-trans isomerase gene:ENSG00000084072 /// Cyclophilin-33B gene:ENSG00000084072 /// Peptidyl-prolyl cis-trans isomerase gene:E…
2335151	chr1	+	47843634	47844184	4	2335132	cytidine monophosphate (UMP-CMP) kinase 1, cytosolic	CMPK1	51727	2.1015	0.000116677	0.0181287	1.64526	0.00388736	0.153708	0.000363662	0.0406965	0.98587	1.23812	0.45949	1.18577	1.07206	0.94306	0.08977	0.30923	0.15513	-0.89238	-0.1152	0.30769	-0.11415	0.3648	0.19602	0.55772	ENST00000371873 /// ENST00000445601 /// ENST00000450808 /// ENST00000371871 /// ENST00000371870 /// ENST00000333103 /// AF070416 /// NM_001136140 /// NM_016308	UMP-CMP kinase 1 isoform a gene:ENSG00000162368 /// cDNA FLJ53966, moderately similar to Homo sapiens cytidylate kinase (CMPK), mRNA gene:ENSG00000162368 /// UMP-CMP kinase 1 isoform b gene:ENSG00000162368 /// cDNA FLJ52483, highly similar to Homo sapiens cytidylate kinase (CMPK), mRNA gene:ENSG00000162368 /// Cytidine monophosphate (UMP-CMP) kinase 1, cytosolic gene:ENSG00000162368 /// cDNA FLJ5…
2339819	chr1	+	64120036	64120132	4	2339786	phosphoglucomutase 1	PGM1	5236	1.64842	0.000143982	0.0197573	1.42294	0.00310396	0.140206	0.000405848	0.0419366	1.45967	1.18435	1.43349	1.51569	1.46301	1.22415	0.59327	0.96769	0.55318	0.43873	0.74201	1.15767	0.60497	0.92633	0.80316	0.86379	ENST00000371084 /// ENST00000371083 /// BC019920 /// NM_002633 /// NM_001172818 /// NM_001172819	Isoform 1 of Phosphoglucomutase-1 gene:ENSG00000079739 /// Isoform 2 of Phosphoglucomutase-1 gene:ENSG00000079739 /// Homo sapiens phosphoglucomutase 1, mRNA (cDNA clone MGC:29909 IMAGE:5122261), complete cds. /// Homo sapiens phosphoglucomutase 1 (PGM1), transcript variant 1, mRNA. /// Homo sapiens phosphoglucomutase 1 (PGM1), transcript variant 2, mRNA. /// Homo sapiens phosphoglucomutase 1 (PG…
2339984	chr1	+	64643265	64643544	4	2339872	receptor tyrosine kinase-like orphan receptor 1	ROR1	4919	2.9676	0.000168089	0.0208739	2.44091	0.00105732	0.0944259	0.000316072	0.0384194	0.35	0.34077	0.07247	0.58854	0.23419	0.19746	-1.11373	-1.65373	-0.38214	-1.97194	-1.23876	-0.29219	-2.0194	-0.84347	-0.16444	-1.6314	ENST00000371080 /// ENST00000371079 /// M97675 /// NM_005012 /// NM_001083592	receptor tyrosine kinase-like orphan receptor 1 isoform 2 gene:ENSG00000185483 /// Isoform Long of Tyrosine-protein kinase transmembrane receptor ROR1 gene:ENSG00000185483 /// Human transmembrane receptor (ror1) mRNA, complete cds. /// Homo sapiens receptor tyrosine kinase-like orphan receptor 1 (ROR1), transcript variant 1, mRNA. /// Homo sapiens receptor tyrosine kinase-like orphan receptor 1 (…
2340485	chr1	+	66075668	66075704	4	2340433	leptin receptor /// leptin receptor overlapping transcript	LEPR /// LEPROT	3953 /// 54741	0.512712	0.000558677	0.0359433	0.509945	0.000519085	0.0738755	0.000475296	0.0449643	0.01555	0.42833	0.6862	0.3156	0.38003	0.86642	1.04494	1.60295	1.80538	1.34615	1.26292	1.91958	0.79377	1.66498	0.9908	1.73224	ENST00000349533 /// ENST00000371060 /// ENST00000371059 /// ENST00000371058 /// ENST00000431694 /// ENST00000406510 /// ENST00000344610 /// ENST00000371065 /// U66497 /// BC056250 /// NM_002303 /// NM_001003680 /// NM_001003679 /// NM_017526	Isoform B of Leptin receptor gene:ENSG00000116678 /// Isoform A of Leptin receptor gene:ENSG00000116678 /// Isoform C of Leptin receptor gene:ENSG00000116678 /// Isoform D of Leptin receptor gene:ENSG00000116678 /// Isoform A of Leptin receptor gene:ENSG00000116678 /// Isoform C of Leptin receptor gene:ENSG00000116678 /// 103 kDa protein gene:ENSG00000116678 /// Leptin receptor gene-related prote…
2341597	chr1	+	70697951	70698044	4	2341565	splicing factor, arginine/serine-rich 11	SFRS11	9295	1.84802	0.000412088	0.0311417	1.58682	0.00428022	0.159718	0.00100803	0.0634651	-2.16114	-2.33284	-1.88031	-1.65399	-2.45881	-1.78743	-3.19218	-2.62938	-2.73934	-3.49287	-2.60488	-2.40746	-2.86222	-2.63758	-2.89255	-2.75967	ENST00000370950 /// ENST00000370951 /// ENST00000429640 /// ENST00000436161 /// ENST00000454435 /// ENST00000405432 /// ENST00000395136 /// ENST00000370949 /// AL832279 /// NM_004768	Splicing factor, arginine/serine-rich 11 gene:ENSG00000116754 /// Splicing factor, arginine/serine-rich 11, isoform CRA_b gene:ENSG00000116754 /// Splicing factor, arginine/serine-rich 11, isoform CRA_b gene:ENSG00000116754 /// cDNA FLJ52287, highly similar to Splicing factor arginine/serine-rich 11 gene:ENSG00000116754 /// cDNA FLJ58939, highly similar to Splicing factor arginine/serine-rich 11 …
2341621	chr1	+	70716502	70717519	4	2341565	splicing factor, arginine/serine-rich 11	SFRS11	9295	2.63377	4.33e-06	0.00490572	1.68779	0.00224422	0.124942	1.85e-05	0.0118212	-0.54237	-0.58457	-0.75571	-0.19161	-0.14531	-0.95587	-2.08722	-1.45003	-2.08534	-1.7772	-2.23206	-1.25495	-1.89116	-1.10083	-1.26576	-0.90916	ENST00000370950 /// ENST00000370951 /// ENST00000429640 /// ENST00000436161 /// ENST00000454435 /// ENST00000405432 /// ENST00000395136 /// ENST00000370949 /// AL832279 /// NM_004768	Splicing factor, arginine/serine-rich 11 gene:ENSG00000116754 /// Splicing factor, arginine/serine-rich 11, isoform CRA_b gene:ENSG00000116754 /// Splicing factor, arginine/serine-rich 11, isoform CRA_b gene:ENSG00000116754 /// cDNA FLJ52287, highly similar to Splicing factor arginine/serine-rich 11 gene:ENSG00000116754 /// cDNA FLJ58939, highly similar to Splicing factor arginine/serine-rich 11 …
2342180	chr1	+	74665349	74665507	4	2342176	TNNI3 interacting kinase /// fucose-1-phosphate guanylyltransferase	TNNI3K /// FPGT	51086 /// 8790	0.504657	0.000347107	0.028785	0.502974	0.000331392	0.061341	0.000286138	0.0369395	-0.21	0.92466	0.36392	0.32799	0.35493	0.42926	1.98171	1.12811	1.38387	1.02858	1.23649	1.86842	1.47769	1.268	1.0478	1.12095	ENST00000370898 /// ENST00000370895 /// ENST00000370891 /// ENST00000370899 /// ENST00000449212 /// ENST00000370894 /// ENST00000370893 /// AF017445 /// BC032865 /// NM_003838 /// NM_001112808	cdna:known chromosome:GRCh37:1:74663926:74673120:1 gene:ENSG00000116783 /// Isoform 3 of Serine/threonine-protein kinase TNNI3K gene:ENSG00000116783 /// Isoform 1 of Serine/threonine-protein kinase TNNI3K gene:ENSG00000116783 /// cdna:known chromosome:GRCh37:1:74663947:74930426:1 gene:ENSG00000116783 /// cDNA FLJ57181, highly similar to Fucose-1-phosphate guanylyltransferase gene:ENSG00000116783 …
2347813	chr1	+	95712324	95712417	4	2347788	RWD domain containing 3	RWDD3	25950	2.20023	1.49e-05	0.00776969	1.50872	0.00609432	0.182316	6.36e-05	0.0187379	1.70713	1.5358	1.29658	1.92837	1.68574	1.31978	0.36765	0.69936	0.1103	0.379	0.64991	0.47012	0.93309	0.87855	1.20462	1.4415	ENST00000370202 /// ENST00000263893 /// ENST00000429514 /// ENST00000419345 /// BC125142 /// NM_001128142 /// NM_015485	Isoform 1 of RWD domain-containing protein 3 gene:ENSG00000122481 /// Isoform 2 of RWD domain-containing protein 3 gene:ENSG00000122481 /// Isoform 3 of RWD domain-containing protein 3 gene:ENSG00000122481 /// cDNA FLJ51225, highly similar to RWD domain-containing protein 3 gene:ENSG00000122481 /// Homo sapiens RWD domain containing 3, mRNA (cDNA clone MGC:150370 IMAGE:40119943), complete cds. //…
2348453	chr1	+	99225739	99225966	4	2348437	sorting nexin 7	SNX7	51375	2.34991	1.96e-05	0.00853528	1.85241	0.000570559	0.0754591	5.25e-05	0.0173987	0.84434	1.35434	0.63046	0.98012	1.067	0.42821	-0.31154	0.04419	-0.70304	-0.32107	-0.45119	-0.21625	-0.5879	0.20583	0.35907	0.21263	ENST00000306121 /// ENST00000370189 /// ENST00000439833 /// ENST00000351590 /// ENST00000415097 /// ENST00000454199 /// AF121857 /// NM_015976 /// NM_152238	sorting nexin 7 isoform a gene:ENSG00000162627 /// Isoform 2 of Sorting nexin-7 gene:ENSG00000162627 /// Isoform 1 of Sorting nexin-7 gene:ENSG00000162627 /// Isoform 2 of Sorting nexin-7 gene:ENSG00000162627 /// cDNA FLJ55734, highly similar to Sorting nexin-7 gene:ENSG00000162627 /// Sorting nexin 7 gene:ENSG00000162627 /// Homo sapiens sorting nexin 7 (SNX7) mRNA, complete cds. /// Homo sapien…
2348769	chr1	+	100515472	100515523	4	2348757	hippocampus abundant transcript 1	HIAT1	64645	0.323276	0.000492358	0.0336373	0.645702	0.113674	0.514724	0.00189296	0.0841124	-1.71309	-1.76929	-1.77242	-2.83197	-2.81279	-1.87891	-1.42344	-0.946	-0.99495	0.64045	0.22103	-2.15337	-1.9178	-1.6438	-0.95316	-0.8253	ENST00000370152 /// ENST00000421661 /// AK057172 /// NM_033055	Hippocampus abundant transcript 1 protein gene:ENSG00000156875 /// Protein gene:ENSG00000156875 /// Homo sapiens cDNA FLJ32610 fis, clone STOMA2000055, highly similar to Mouse mRNA for tetracycline transporter-like protein. /// Homo sapiens hippocampus abundant transcript 1 (HIAT1), mRNA.
2348778	chr1	+	100535186	100535241	4	2348757	hippocampus abundant transcript 1	HIAT1	64645	1.65682	0.000498437	0.0338681	1.61678	0.000778632	0.0842684	0.000553384	0.0480117	0.90923	0.43708	0.43693	0.28938	0.36363	0.56515	-0.40419	-0.37824	0.33418	-0.22965	-0.46303	-0.18272	-0.3114	-0.3386	-0.1124	-0.01934	ENST00000370152 /// ENST00000421661 /// AK057172 /// NM_033055	Hippocampus abundant transcript 1 protein gene:ENSG00000156875 /// Protein gene:ENSG00000156875 /// Homo sapiens cDNA FLJ32610 fis, clone STOMA2000055, highly similar to Mouse mRNA for tetracycline transporter-like protein. /// Homo sapiens hippocampus abundant transcript 1 (HIAT1), mRNA.
2348786	chr1	+	100546053	100546166	4	2348757	hippocampus abundant transcript 1	HIAT1	64645	0.595353	0.00110303	0.0494482	0.67957	0.00948012	0.215244	0.00276233	0.0994941	0.968	1.04257	1.10243	1.01691	0.93745	0.58186	1.39071	1.71016	1.7863	1.96369	1.59774	1.06444	2.05519	1.65465	1.07053	1.6494	ENST00000370152 /// ENST00000421661 /// AK057172 /// NM_033055	Hippocampus abundant transcript 1 protein gene:ENSG00000156875 /// Protein gene:ENSG00000156875 /// Homo sapiens cDNA FLJ32610 fis, clone STOMA2000055, highly similar to Mouse mRNA for tetracycline transporter-like protein. /// Homo sapiens hippocampus abundant transcript 1 (HIAT1), mRNA.
2348862	chr1	+	100733722	100733813	4	2348854	RNA terminal phosphate cyclase domain 1	RTCD1	8634	0.466624	5.71e-06	0.00530734	0.597871	0.000406661	0.0663114	1.79e-05	0.0117427	-0.42692	-0.79975	-0.16352	-0.48477	-0.45574	0.04123	0.85528	0.36895	0.58877	1.0654	0.71205	0.26489	0.36973	0.5004	0.29489	0.37267	ENST00000370128 /// ENST00000260563 /// ENST00000370126 /// BC012604 /// NM_003729 /// NM_001130841	Isoform 1 of RNA 3'-terminal phosphate cyclase gene:ENSG00000137996 /// Isoform 2 of RNA 3'-terminal phosphate cyclase gene:ENSG00000137996 /// Putative uncharacterized protein RTCD1 gene:ENSG00000137996 /// Homo sapiens RNA terminal phosphate cyclase domain 1, mRNA (cDNA clone MGC:13604 IMAGE:4281547), complete cds. /// Homo sapiens RNA terminal phosphate cyclase domain 1 (RTCD1), transcript var…
2348875	chr1	+	100757066	100757288	4	2348854	RNA terminal phosphate cyclase domain 1	RTCD1	8634	2.40372	0.000396581	0.0306084	1.31678	0.184517	0.606533	0.00141109	0.0742613	-1.01101	-0.79463	-1.18513	-0.76145	-0.46424	-1.23208	-3.25395	-2.33603	-2.02944	-1.46241	-1.78496	-1.27927	-2.10888	-1.11981	-1.13559	-0.88199	ENST00000370128 /// ENST00000260563 /// ENST00000370126 /// BC012604 /// NM_003729 /// NM_001130841	Isoform 1 of RNA 3'-terminal phosphate cyclase gene:ENSG00000137996 /// Isoform 2 of RNA 3'-terminal phosphate cyclase gene:ENSG00000137996 /// Putative uncharacterized protein RTCD1 gene:ENSG00000137996 /// Homo sapiens RNA terminal phosphate cyclase domain 1, mRNA (cDNA clone MGC:13604 IMAGE:4281547), complete cds. /// Homo sapiens RNA terminal phosphate cyclase domain 1 (RTCD1), transcript var…
2350307	chr1	+	109242718	109242956	4	2350287	PRP38 pre-mRNA processing factor 38 (yeast) domain containing B	PRPF38B	55119	2.80731	3.1e-06	0.00415547	1.78273	0.0013592	0.104521	1.29e-05	0.00995517	0.3273	0.68057	0.16862	0.08087	0.14089	-0.0865	-0.80667	-1.4145	-1.16224	-2.07104	-0.89836	-0.503	-0.8296	-0.47005	-0.89738	-0.37728	ENST00000370025 /// ENST00000370022 /// ENST00000370021 /// BC130346 /// NM_018061	Isoform 1 of Pre-mRNA-splicing factor 38B gene:ENSG00000134186 /// Isoform 2 of Pre-mRNA-splicing factor 38B gene:ENSG00000134186 /// 52 kDa protein gene:ENSG00000134186 /// Homo sapiens PRP38 pre-mRNA processing factor 38 (yeast) domain containing B, mRNA (cDNA clone MGC:163218 IMAGE:40146377), complete cds. /// Homo sapiens PRP38 pre-mRNA processing factor 38 (yeast) domain containing B (PRPF38…
2350309	chr1	+	109243456	109243779	4	2350287	PRP38 pre-mRNA processing factor 38 (yeast) domain containing B	PRPF38B	55119	2.1739	7.71e-05	0.0154271	1.60976	0.00551359	0.175707	0.00027654	0.0364133	0.26441	0.53651	-0.25765	0.54566	0.12514	-0.20077	-1.15195	-1.15797	-1.18077	-0.42502	-0.84129	-0.38068	-1.03416	-0.68525	-0.07188	-0.41783	ENST00000370025 /// ENST00000370022 /// ENST00000370021 /// BC130346 /// NM_018061	Isoform 1 of Pre-mRNA-splicing factor 38B gene:ENSG00000134186 /// Isoform 2 of Pre-mRNA-splicing factor 38B gene:ENSG00000134186 /// 52 kDa protein gene:ENSG00000134186 /// Homo sapiens PRP38 pre-mRNA processing factor 38 (yeast) domain containing B, mRNA (cDNA clone MGC:163218 IMAGE:40146377), complete cds. /// Homo sapiens PRP38 pre-mRNA processing factor 38 (yeast) domain containing B (PRPF38…
2350553	chr1	+	109756626	109756721	4	2350551	seryl-tRNA synthetase	SARS	6301	0.578821	0.000980339	0.0470788	0.606866	0.00206089	0.121375	0.00135409	0.0727337	-0.98492	-1.31829	-0.9207	-1.32663	-0.89356	-1.25647	-0.70426	-0.74431	-0.47325	0.45966	-0.1776	-0.34092	-0.47331	-0.45742	-0.27717	-0.43224	ENST00000234677 /// ENST00000369923 /// BC111398 /// NM_006513	Seryl-tRNA synthetase, cytoplasmic gene:ENSG00000031698 /// Seryl-tRNA synthetase gene:ENSG00000031698 /// Homo sapiens seryl-tRNA synthetase, mRNA (cDNA clone MGC:104285 IMAGE:4133889), complete cds. /// Homo sapiens seryl-tRNA synthetase (SARS), mRNA.
2350561	chr1	+	109766609	109766667	4	2350551	seryl-tRNA synthetase	SARS	6301	0.595655	0.000255507	0.0251288	0.591512	0.000224127	0.0531561	0.000195254	0.0307392	0.50588	0.19865	0.10532	0.06729	0.61883	0.34225	1.1934	0.73621	1.06157	1.20914	1.06878	1.29045	1.28683	0.96468	0.71185	1.06564	ENST00000234677 /// ENST00000369923 /// BC111398 /// NM_006513	Seryl-tRNA synthetase, cytoplasmic gene:ENSG00000031698 /// Seryl-tRNA synthetase gene:ENSG00000031698 /// Homo sapiens seryl-tRNA synthetase, mRNA (cDNA clone MGC:104285 IMAGE:4133889), complete cds. /// Homo sapiens seryl-tRNA synthetase (SARS), mRNA.
2350564	chr1	+	109772061	109772193	4	2350551	seryl-tRNA synthetase	SARS	6301	2.35431	0.000373988	0.0298247	1.23975	0.280996	0.698127	0.0011815	0.0677088	-0.75831	-0.48932	-1.69425	-1.03513	-0.52349	-1.53907	-2.29936	-1.47628	-1.96097	-2.89725	-2.57563	-1.13589	-1.20226	-1.49612	-1.79287	-0.9561	ENST00000234677 /// ENST00000369923 /// BC111398 /// NM_006513	Seryl-tRNA synthetase, cytoplasmic gene:ENSG00000031698 /// Seryl-tRNA synthetase gene:ENSG00000031698 /// Homo sapiens seryl-tRNA synthetase, mRNA (cDNA clone MGC:104285 IMAGE:4133889), complete cds. /// Homo sapiens seryl-tRNA synthetase (SARS), mRNA.
2353733	chr1	+	117503964	117504163	4	2353717	prostaglandin F2 receptor negative regulator	PTGFRN	5738	0.33688	0.000197039	0.0222586	0.450404	0.0029487	0.137858	0.000510293	0.0463274	0.49142	-0.03333	0.24294	0.84484	-0.22768	0.27221	2.23078	1.31441	0.61269	2.81027	2.20566	0.83482	1.9851	1.29171	1.40967	1.55757	ENST00000393203 /// BC152454 /// NM_020440	Prostaglandin F2 receptor negative regulator gene:ENSG00000134247 /// Homo sapiens prostaglandin F2 receptor negative regulator, mRNA (cDNA clone MGC:176708 IMAGE:8862587), complete cds. /// Homo sapiens prostaglandin F2 receptor negative regulator (PTGFRN), mRNA.
2353892	chr1	+	117910923	117911105	4	2353881	mannosidase, alpha, class 1A, member 2	MAN1A2	10905	0.615008	0.000333786	0.0283677	0.656698	0.00122004	0.100068	0.000533589	0.0471798	0.35677	0.59379	0.35928	0.39091	0.44332	0.11759	1.18776	0.92877	0.99444	1.49744	0.78292	1.04231	1.12069	0.94719	0.69841	1.10961	ENST00000356554 /// ENST00000369450 /// ENST00000413355 /// ENST00000329466 /// ENST00000449370 /// ENST00000421535 /// ENST00000422329 /// BC052954 /// NM_006699	Mannosyl-oligosaccharide 1,2-alpha-mannosidase IB gene:ENSG00000198162 /// Putative uncharacterized protein MAN1A2 gene:ENSG00000198162 /// Mannosidase, alpha, class 1A, member 2 gene:ENSG00000198162 /// Mannosidase, alpha, class 1A, member 2 gene:ENSG00000198162 /// Putative uncharacterized protein MAN1A2 gene:ENSG00000198162 /// Mannosidase, alpha, class 1A, member 2 gene:ENSG00000198162 /// Ma…
2356783	chr1	+	146767248	146767378	4	2356721	chromodomain helicase DNA binding protein 1-like	CHD1L	9557	2.06315	1.53e-05	0.00779067	1.43008	0.00880087	0.208978	6.67e-05	0.0189709	0.45403	0.292	0.19217	0.47167	0.84518	0.30218	-0.43207	-0.17432	-0.90295	-0.62332	-0.96057	-0.30236	-0.00058	-0.14429	-0.15365	0.15141	ENST00000369258 /// ENST00000431239 /// ENST00000369259 /// ENST00000436230 /// ENST00000254086 /// ENST00000361293 /// AF537213 /// NM_004284	Isoform 1 of Chromodomain-helicase-DNA-binding protein 1-like gene:ENSG00000131778 /// Isoform 2 of Chromodomain-helicase-DNA-binding protein 1-like gene:ENSG00000131778 /// Isoform 3 of Chromodomain-helicase-DNA-binding protein 1-like gene:ENSG00000131778 /// cDNA FLJ59370, highly similar to Homo sapiens chromodomain helicase DNA binding protein 1-like (CHD1L), mRNA gene:ENSG00000131778 /// Chro…
2358266	chr1	+	150418725	150418817	4	2358221	regulation of nuclear pre-mRNA domain containing 2	RPRD2	23248	0.426553	0.000106202	0.0174696	0.460653	0.000274801	0.0572619	0.000130569	0.0252059	1.79406	1.67299	1.82438	1.84196	1.80419	1.2681	2.62629	2.46168	2.5577	3.52935	3.47573	2.03499	3.0624	2.90914	2.96706	3.12238	ENST00000369068 /// ENST00000401000 /// ENST00000369067 /// AK291703 /// NM_015203	Isoform 1 of Regulation of nuclear pre-mRNA domain-containing protein 2 gene:ENSG00000163125 /// Isoform 3 of Regulation of nuclear pre-mRNA domain-containing protein 2 gene:ENSG00000163125 /// Isoform 4 of Regulation of nuclear pre-mRNA domain-containing protein 2 gene:ENSG00000163125 /// Homo sapiens cDNA FLJ78236 complete cds. /// Homo sapiens regulation of nuclear pre-mRNA domain containing 2…
2359053	chr1	+	151630752	151630893	4	2359036	sorting nexin family member 27	SNX27	81609	0.475887	0.000102985	0.0171888	0.565173	0.0012267	0.100113	0.000234963	0.0336193	0.66863	0.34644	0.33264	1.07302	0.65454	0.65188	1.156	1.7233	1.52583	2.31312	1.74426	1.3704	1.579	0.9348	1.555	1.78293	ENST00000368841 /// ENST00000368843 /// ENST00000458013 /// ENST00000368838 /// BC012184 /// NM_030918	6 kDa protein gene:ENSG00000143376 /// Isoform 2 of Sorting nexin-27 gene:ENSG00000143376 /// Isoform 1 of Sorting nexin-27 gene:ENSG00000143376 /// Isoform 3 of Sorting nexin-27 gene:ENSG00000143376 /// Homo sapiens sorting nexin family member 27, mRNA (cDNA clone IMAGE:4558536), complete cds. /// Homo sapiens sorting nexin family member 27 (SNX27), mRNA.
2361054	chr1	+	155686827	155686909	4	2361036	death associated protein 3	DAP3	7818	0.571003	0.000480151	0.0332086	0.627229	0.00227461	0.125417	0.000887824	0.059819	1.0383	0.86791	1.34942	1.08384	1.06851	0.71593	1.71214	1.53957	1.90297	2.41954	1.57119	1.50631	1.46687	2.01364	1.94882	1.5323	ENST00000368336 /// ENST00000343043 /// ENST00000421487 /// BC107488 /// NM_033657 /// NM_004632	28S ribosomal protein S29, mitochondrial gene:ENSG00000132676 /// 28S ribosomal protein S29, mitochondrial gene:ENSG00000132676 /// cDNA FLJ57664, highly similar to Mitochondrial 28S ribosomal protein S29 gene:ENSG00000132676 /// Homo sapiens death associated protein 3, mRNA (cDNA clone MGC:126058 IMAGE:40032512), complete cds. /// Homo sapiens death associated protein 3 (DAP3), nuclear gene enco…
2361074	chr1	+	155698839	155698873	4	2361036	death associated protein 3	DAP3	7818	4.16912	1.57e-05	0.00779067	1.61415	0.0610129	0.414753	6.25e-05	0.018705	-2.53113	-3.13188	-3.93232	-2.81236	-2.22398	-3.32811	-4.90596	-4.57064	-4.61707	-6.56813	-4.60339	-3.60474	-3.6893	-3.66878	-3.62797	-3.82957	ENST00000368336 /// ENST00000343043 /// ENST00000421487 /// BC107488 /// NM_033657 /// NM_004632	28S ribosomal protein S29, mitochondrial gene:ENSG00000132676 /// 28S ribosomal protein S29, mitochondrial gene:ENSG00000132676 /// cDNA FLJ57664, highly similar to Mitochondrial 28S ribosomal protein S29 gene:ENSG00000132676 /// Homo sapiens death associated protein 3, mRNA (cDNA clone MGC:126058 IMAGE:40032512), complete cds. /// Homo sapiens death associated protein 3 (DAP3), nuclear gene enco…
2361095	chr1	+	155708200	155708224	1	2361036	death associated protein 3	DAP3	7818	2.05177	9.77e-05	0.0168506	1.19687	0.221419	0.644703	0.000314111	0.0383492	1.55484	2.18742	2.07314	1.53745	2.08879	1.52654	1.07026	1.10927	0.70564	0.40614	0.6645	1.91575	1.09351	1.34918	1.84248	1.64292	ENST00000368336 /// ENST00000343043 /// ENST00000421487 /// BC107488 /// NM_033657 /// NM_004632	28S ribosomal protein S29, mitochondrial gene:ENSG00000132676 /// 28S ribosomal protein S29, mitochondrial gene:ENSG00000132676 /// cDNA FLJ57664, highly similar to Mitochondrial 28S ribosomal protein S29 gene:ENSG00000132676 /// Homo sapiens death associated protein 3, mRNA (cDNA clone MGC:126058 IMAGE:40032512), complete cds. /// Homo sapiens death associated protein 3 (DAP3), nuclear gene enco…
2361423	chr1	+	156209472	156209741	4	2361401	polyamine-modulated factor 1 /// bone gamma-carboxyglutamate (gla) protein	PMF1 /// BGLAP	11243 /// 632	2.64317	8.21e-05	0.01571	1.52663	0.0384028	0.352685	0.000344707	0.0397765	2.57959	1.99445	1.96336	2.09936	2.33213	2.43072	1.55534	1.22256	0.19572	0.52893	0.65245	1.77338	0.81722	1.3589	1.84863	2.31647	GENSCAN00000041976 /// GENSCAN00000041975 /// ENST00000368277 /// ENST00000368276 /// ENST00000320139 /// ENST00000368273 /// ENST00000368279 /// ENST00000368272 /// AF141310 /// BC113432 /// BC113434 /// AK289490 /// AK290260 /// BC033656 /// BC056417 //	cdna:Genscan chromosome:GRCh37:1:156182807:156209044:1 /// cdna:Genscan chromosome:GRCh37:1:156212023:156212953:1 /// cdna:known chromosome:GRCh37:1:156182784:156209833:1 gene:ENSG00000160783 /// Isoform 5 of Polyamine-modulated factor 1 gene:ENSG00000160783 /// Isoform 3 of Polyamine-modulated factor 1 gene:ENSG00000160783 /// Isoform 2 of Polyamine-modulated factor 1 gene:ENSG00000160783 /// cd…
2362445	chr1	+	159021889	159021966	3	2362394	interferon, gamma-inducible protein 16	IFI16	3428	0.255933	6.67e-06	0.00571928	0.756171	0.204654	0.628634	1.9e-05	0.0118917	-3.83282	-2.79806	-4.83705	-3.18405	-4.73748	-4.04225	-2.03793	-1.78218	-1.99498	-1.63771	-2.24282	-3.46651	-3.3926	-3.72131	-3.65426	-3.27567	GENSCAN00000031958 /// ENST00000359709 /// ENST00000426592 /// ENST00000447473 /// ENST00000368131 /// ENST00000392247 /// ENST00000340979 /// ENST00000368132 /// ENST00000295809 /// ENST00000430894 /// ENST00000448393 /// AF086545 /// M63838 /// AK094968	cdna:Genscan chromosome:GRCh37:1:158900974:159024691:1 /// Isoform 4 of Gamma-interferon-inducible protein Ifi-16 gene:ENSG00000163565 /// 14 kDa protein gene:ENSG00000163565 /// 20 kDa protein gene:ENSG00000163565 /// Gamma-interferon-inducible protein Ifi-16 gene:ENSG00000163565 /// 27 kDa protein gene:ENSG00000163565 /// Isoform 3 of Gamma-interferon-inducible protein Ifi-16 gene:ENSG000001635…
2363923	chr1	+	161736191	161736215	1	2363919	activating transcription factor 6	ATF6	22926	2.38164	0.000187366	0.0217881	1.88343	0.00294366	0.137733	0.000490667	0.0456727	-0.34777	-0.58201	-0.40519	-0.37007	-0.86557	-0.10856	-1.63892	-1.70553	-1.39474	-2.10565	-1.64759	-0.43754	-2.41638	-1.41364	-1.24133	-1.29058	ENST00000367942 /// AK290498 /// NM_007348	Cyclic AMP-dependent transcription factor ATF-6 alpha gene:ENSG00000118217 /// Homo sapiens cDNA FLJ75428 complete cds, highly similar to Homo sapiens activating transcription factor 6 (ATF6), mRNA. /// Homo sapiens activating transcription factor 6 (ATF6), mRNA.
2367807	chr1	+	173702852	173702880	4	2367793	kelch-like 20 (Drosophila)	KLHL20	27252	0.39357	4.7e-05	0.0123139	0.642776	0.0197513	0.279085	0.000200357	0.0312353	0.64323	0.46091	0.02844	0.85341	0.36797	0.37976	1.47108	1.39254	1.5094	2.69353	1.93809	0.58783	1.36691	1.36638	0.71785	1.42719	ENST00000209884 /// BC063418 /// NM_014458	kelch-like 20 gene:ENSG00000076321 /// Homo sapiens kelch-like 20 (Drosophila), mRNA (cDNA clone MGC:74874 IMAGE:5221643), complete cds. /// Homo sapiens kelch-like 20 (Drosophila) (KLHL20), mRNA.
2367852	chr1	+	173795826	173795922	4	2367843	aspartyl-tRNA synthetase 2, mitochondrial /// centromere protein L	DARS2 /// CENPL	55157 /// 91687	0.473515	0.000975385	0.0469783	0.479137	0.00111687	0.0962473	0.00098556	0.0627163	-1.36079	-1.88284	-2.05302	-1.97518	-2.34027	-2.85312	-0.99682	-0.97672	-1.42049	-1.28104	-0.32002	-1.05337	-1.72082	-1.0391	-0.53325	-0.73369	ENST00000361951 /// ENST00000239457 /// BC045173 /// NM_018122 /// NM_001127181 /// NM_033319	Aspartyl-tRNA synthetase, mitochondrial gene:ENSG00000117593 /// cDNA FLJ12651 fis, clone NT2RM4002062, moderately similar to ASPARTYL-TRNA SYNTHETASE gene:ENSG00000117593 /// Homo sapiens aspartyl-tRNA synthetase 2, mitochondrial, mRNA (cDNA clone MGC:43833 IMAGE:5273243), complete cds. /// Homo sapiens aspartyl-tRNA synthetase 2, mitochondrial (DARS2), nuclear gene encoding mitochondrial protei…
2367854	chr1	+	173797505	173797534	4	2367843	aspartyl-tRNA synthetase 2, mitochondrial /// centromere protein L	DARS2 /// CENPL	55157 /// 91687	0.430682	4.92e-06	0.00509296	0.547972	0.000210056	0.0520933	1.35e-05	0.0101709	-0.91203	-0.7828	-0.18174	-0.80656	-0.51849	-0.66382	0.41616	0.54987	0.61776	0.86152	0.41002	0.64398	0.32354	0.09123	0.35834	-0.29916	ENST00000361951 /// ENST00000239457 /// BC045173 /// NM_018122 /// NM_001127181 /// NM_033319	Aspartyl-tRNA synthetase, mitochondrial gene:ENSG00000117593 /// cDNA FLJ12651 fis, clone NT2RM4002062, moderately similar to ASPARTYL-TRNA SYNTHETASE gene:ENSG00000117593 /// Homo sapiens aspartyl-tRNA synthetase 2, mitochondrial, mRNA (cDNA clone MGC:43833 IMAGE:5273243), complete cds. /// Homo sapiens aspartyl-tRNA synthetase 2, mitochondrial (DARS2), nuclear gene encoding mitochondrial protei…
2367856	chr1	+	173799836	173799892	4	2367843	aspartyl-tRNA synthetase 2, mitochondrial /// centromere protein L	DARS2 /// CENPL	55157 /// 91687	0.511678	5.43e-05	0.013158	0.622664	0.00148734	0.10761	0.000152881	0.0270767	0.18786	-0.06267	0.52226	0.09792	0.15618	0.40396	0.9223	1.38562	0.89722	1.52391	1.19234	1.19097	0.67887	0.56205	1.25533	0.81808	ENST00000361951 /// ENST00000239457 /// BC045173 /// NM_018122 /// NM_001127181 /// NM_033319	Aspartyl-tRNA synthetase, mitochondrial gene:ENSG00000117593 /// cDNA FLJ12651 fis, clone NT2RM4002062, moderately similar to ASPARTYL-TRNA SYNTHETASE gene:ENSG00000117593 /// Homo sapiens aspartyl-tRNA synthetase 2, mitochondrial, mRNA (cDNA clone MGC:43833 IMAGE:5273243), complete cds. /// Homo sapiens aspartyl-tRNA synthetase 2, mitochondrial (DARS2), nuclear gene encoding mitochondrial protei…
2367866	chr1	+	173819471	173819612	4	2367843	aspartyl-tRNA synthetase 2, mitochondrial /// centromere protein L	DARS2 /// CENPL	55157 /// 91687	2.43472	0.000396665	0.0306084	1.8202	0.00872278	0.208181	0.00120893	0.0685663	-0.51105	0.10894	-0.28683	0.00174	0.46127	-0.69325	-2.36531	-1.30583	-0.69932	-1.63089	-1.18342	-0.51168	-1.74952	-0.75514	-1.04436	-1.02578	ENST00000361951 /// ENST00000239457 /// BC045173 /// NM_018122 /// NM_001127181 /// NM_033319	Aspartyl-tRNA synthetase, mitochondrial gene:ENSG00000117593 /// cDNA FLJ12651 fis, clone NT2RM4002062, moderately similar to ASPARTYL-TRNA SYNTHETASE gene:ENSG00000117593 /// Homo sapiens aspartyl-tRNA synthetase 2, mitochondrial, mRNA (cDNA clone MGC:43833 IMAGE:5273243), complete cds. /// Homo sapiens aspartyl-tRNA synthetase 2, mitochondrial (DARS2), nuclear gene encoding mitochondrial protei…
2367875	chr1	+	173825847	173825871	1	2367843	aspartyl-tRNA synthetase 2, mitochondrial /// centromere protein L	DARS2 /// CENPL	55157 /// 91687	0.404608	0.000906482	0.0454308	0.509864	0.0082395	0.204616	0.00227285	0.0913551	0.00757	-0.60093	-1.0747	0.12669	-0.40356	0.64661	1.5884	0.3895	1.45168	0.36332	1.65218	0.58379	0.90442	0.60077	1.38803	0.30014	ENST00000361951 /// ENST00000239457 /// BC045173 /// NM_018122 /// NM_001127181 /// NM_033319	Aspartyl-tRNA synthetase, mitochondrial gene:ENSG00000117593 /// cDNA FLJ12651 fis, clone NT2RM4002062, moderately similar to ASPARTYL-TRNA SYNTHETASE gene:ENSG00000117593 /// Homo sapiens aspartyl-tRNA synthetase 2, mitochondrial, mRNA (cDNA clone MGC:43833 IMAGE:5273243), complete cds. /// Homo sapiens aspartyl-tRNA synthetase 2, mitochondrial (DARS2), nuclear gene encoding mitochondrial protei…
2367878	chr1	+	173826897	173827507	4	2367843	aspartyl-tRNA synthetase 2, mitochondrial /// centromere protein L	DARS2 /// CENPL	55157 /// 91687	2.95541	0.000412652	0.0311701	1.99358	0.0125403	0.236578	0.00136181	0.0730155	0.31457	0.7362	0.13205	0.94279	0.95952	0.05068	-0.83742	-0.13062	-1.22602	-1.9994	-1.01016	0.23526	-0.93127	-0.11643	-1.65023	0.09905	ENST00000361951 /// ENST00000239457 /// BC045173 /// NM_018122 /// NM_001127181 /// NM_033319	Aspartyl-tRNA synthetase, mitochondrial gene:ENSG00000117593 /// cDNA FLJ12651 fis, clone NT2RM4002062, moderately similar to ASPARTYL-TRNA SYNTHETASE gene:ENSG00000117593 /// Homo sapiens aspartyl-tRNA synthetase 2, mitochondrial, mRNA (cDNA clone MGC:43833 IMAGE:5273243), complete cds. /// Homo sapiens aspartyl-tRNA synthetase 2, mitochondrial (DARS2), nuclear gene encoding mitochondrial protei…
2369214	chr1	+	178433413	178433547	4	2369110	RAS protein activator like 2	RASAL2	9462	0.368708	0.000207435	0.02276	0.368128	0.000204217	0.0513338	0.000165736	0.028255	-1.79123	-1.49108	-1.7422	-1.40249	-2.40801	-2.1373	-0.03425	-1.21091	-0.43457	0.15713	-0.42374	-1.39615	-0.4439	-0.55781	0.12508	0.3378	ENST00000263528 /// ENST00000367649 /// ENST00000448150 /// ENST00000367647 /// ENST00000433130 /// BC110611 /// NM_170692 /// NM_004841	RAS protein activator like 2 isoform 2 gene:ENSG00000075391 /// Ras GTPase-activating protein nGAP gene:ENSG00000075391 /// 128 kDa protein gene:ENSG00000075391 /// RAS protein activator like 2 gene:ENSG00000075391 /// RAS protein activator like 2 gene:ENSG00000075391 /// Homo sapiens RAS protein activator like 2, mRNA (cDNA clone MGC:129919 IMAGE:40028914), complete cds. /// Homo sapiens RAS pro…
2369759	chr1	+	179784978	179785157	4	2369713	family with sequence similarity 163, member A	FAM163A	148753	2.81094	5.57e-05	0.013409	2.04599	0.00178971	0.115193	0.000164058	0.0280867	-1.05412	-1.55289	-0.12933	-0.87736	-0.72745	-0.04632	-2.42766	-2.39918	-2.0989	-1.81033	-2.37543	-0.90131	-1.69951	-2.05153	-2.18224	-1.98562	ENST00000341785 /// AY902195 /// NM_173509	UPF0417 protein FAM163A gene:ENSG00000143340 /// Homo sapiens neuroblastoma derived secretory protein mRNA, complete cds. /// Homo sapiens family with sequence similarity 163, member A (FAM163A), mRNA.
2370124	chr1	+	180601184	180601313	4	2370123	xenotropic and polytropic retrovirus receptor /// xenotropic and polytropic retrovirus receptor 1	XPR1 /// XPR1	9213 /// 9213	0.49056	0.00011245	0.0178451	0.663242	0.0103221	0.221804	0.000426578	0.0428654	-0.81056	-0.4267	-0.39302	-0.7474	-0.59254	-0.02757	0.25494	-0.04264	0.73754	0.7659	0.9236	-0.13016	-0.18168	0.15952	0.4872	0.12892	ENST00000367590 /// ENST00000367589 /// AF089744 /// NM_004736 /// NM_001135669	Isoform 1 of Xenotropic and polytropic retrovirus receptor 1 gene:ENSG00000143324 /// Isoform 2 of Xenotropic and polytropic retrovirus receptor 1 gene:ENSG00000143324 /// Homo sapiens xenotropic and polytropic murine leukemia virus receptor (X3) mRNA, complete cds. /// Homo sapiens xenotropic and polytropic retrovirus receptor 1 (XPR1), transcript variant 1, mRNA. /// Homo sapiens xenotropic and…
2370125	chr1	+	180601338	180601391	4	2370123	xenotropic and polytropic retrovirus receptor /// xenotropic and polytropic retrovirus receptor 1	XPR1 /// XPR1	9213 /// 9213	0.473478	3.73e-05	0.0111958	0.597114	0.00137766	0.104969	0.000110942	0.0237294	1.36867	1.95704	2.14954	1.35725	1.10811	1.93039	2.65371	2.44305	2.74999	2.93497	2.83726	2.35597	2.34743	2.51244	2.60109	2.12851	ENST00000367590 /// ENST00000367589 /// AF089744 /// NM_004736 /// NM_001135669	Isoform 1 of Xenotropic and polytropic retrovirus receptor 1 gene:ENSG00000143324 /// Isoform 2 of Xenotropic and polytropic retrovirus receptor 1 gene:ENSG00000143324 /// Homo sapiens xenotropic and polytropic murine leukemia virus receptor (X3) mRNA, complete cds. /// Homo sapiens xenotropic and polytropic retrovirus receptor 1 (XPR1), transcript variant 1, mRNA. /// Homo sapiens xenotropic and…
2370165	chr1	+	180832901	180832934	4	2370123	xenotropic and polytropic retrovirus receptor /// xenotropic and polytropic retrovirus receptor 1	XPR1 /// XPR1	9213 /// 9213	1.89656	0.000749812	0.0417189	1.20997	0.237637	0.660447	0.00254926	0.0960407	-0.00808	-0.19716	-0.30507	-0.27543	-0.07568	-0.42475	-1.37302	-0.72025	-1.19701	-1.90722	-0.49122	-0.04556	-0.69621	-0.56549	-0.80552	-0.33391	ENST00000367590 /// ENST00000367589 /// AF089744 /// NM_004736 /// NM_001135669	Isoform 1 of Xenotropic and polytropic retrovirus receptor 1 gene:ENSG00000143324 /// Isoform 2 of Xenotropic and polytropic retrovirus receptor 1 gene:ENSG00000143324 /// Homo sapiens xenotropic and polytropic murine leukemia virus receptor (X3) mRNA, complete cds. /// Homo sapiens xenotropic and polytropic retrovirus receptor 1 (XPR1), transcript variant 1, mRNA. /// Homo sapiens xenotropic and…
2370174	chr1	+	180849358	180849404	4	2370123	xenotropic and polytropic retrovirus receptor /// xenotropic and polytropic retrovirus receptor 1	XPR1 /// XPR1	9213 /// 9213	0.614207	0.000511622	0.0344077	0.675474	0.00309246	0.139906	0.00104925	0.0643541	2.30056	2.45249	2.57053	2.1053	2.12256	2.45547	3.24898	2.92458	3.1539	2.78995	3.07103	2.48716	3.2717	3.0608	2.84015	2.84275	ENST00000367590 /// ENST00000367589 /// AF089744 /// NM_004736 /// NM_001135669	Isoform 1 of Xenotropic and polytropic retrovirus receptor 1 gene:ENSG00000143324 /// Isoform 2 of Xenotropic and polytropic retrovirus receptor 1 gene:ENSG00000143324 /// Homo sapiens xenotropic and polytropic murine leukemia virus receptor (X3) mRNA, complete cds. /// Homo sapiens xenotropic and polytropic retrovirus receptor 1 (XPR1), transcript variant 1, mRNA. /// Homo sapiens xenotropic and…
2371962	chr1	+	186024525	186024757	4	2371873	hemicentin 1	HMCN1	83872	0.474639	8.52e-05	0.0159159	0.595058	0.00233639	0.126477	0.000247385	0.0344339	0.82607	0.50529	1.0822	0.06368	1.38666	0.5628	1.86107	1.93834	1.72048	1.47665	2.06786	1.43025	1.76502	1.54752	1.28336	1.40726	ENST00000367492 /// ENST00000271588 /// ENST00000414277 /// AF156100 /// NM_031935	Hemicentin 1 gene:ENSG00000143341 /// Isoform 1 of Hemicentin-1 gene:ENSG00000143341 /// Hemicentin 1 gene:ENSG00000143341 /// Homo sapiens hemicentin mRNA, complete cds. /// Homo sapiens hemicentin 1 (HMCN1), mRNA.
2371996	chr1	+	186081949	186082040	4	2371873	hemicentin 1	HMCN1	83872	3.68451	0.000359322	0.0293363	1.90251	0.0423076	0.364477	0.0014229	0.0743422	0.98791	0.66497	0.20537	1.17551	1.22581	0.74753	0.07489	-0.22625	-0.88856	-1.29338	-2.90148	-0.2328	-0.14725	0.48532	-0.97158	0.39936	ENST00000367492 /// ENST00000271588 /// ENST00000414277 /// AF156100 /// NM_031935	Hemicentin 1 gene:ENSG00000143341 /// Isoform 1 of Hemicentin-1 gene:ENSG00000143341 /// Hemicentin 1 gene:ENSG00000143341 /// Homo sapiens hemicentin mRNA, complete cds. /// Homo sapiens hemicentin 1 (HMCN1), mRNA.
2371997	chr1	+	186083160	186083254	4	2371873	hemicentin 1	HMCN1	83872	3.07236	0.000604618	0.0375418	2.59318	0.00237566	0.127318	0.00105723	0.0644906	0.49262	0.05295	-0.1786	0.05741	1.4054	0.36766	-1.30745	0.02197	-1.47661	-2.15533	-1.34812	-0.09253	-0.89363	-0.6042	-1.59779	-1.85427	ENST00000367492 /// ENST00000271588 /// ENST00000414277 /// AF156100 /// NM_031935	Hemicentin 1 gene:ENSG00000143341 /// Isoform 1 of Hemicentin-1 gene:ENSG00000143341 /// Hemicentin 1 gene:ENSG00000143341 /// Homo sapiens hemicentin mRNA, complete cds. /// Homo sapiens hemicentin 1 (HMCN1), mRNA.
2372001	chr1	+	186086159	186086216	4	2371873	hemicentin 1	HMCN1	83872	3.29493	9.64e-05	0.016793	2.10934	0.00552731	0.175852	0.000335136	0.0393556	3.01696	3.01219	2.95559	2.33093	2.82186	3.02944	0.77584	1.97491	1.63446	-0.35863	1.678	2.10093	1.90349	2.15782	1.59207	1.16753	ENST00000367492 /// ENST00000271588 /// ENST00000414277 /// AF156100 /// NM_031935	Hemicentin 1 gene:ENSG00000143341 /// Isoform 1 of Hemicentin-1 gene:ENSG00000143341 /// Hemicentin 1 gene:ENSG00000143341 /// Homo sapiens hemicentin mRNA, complete cds. /// Homo sapiens hemicentin 1 (HMCN1), mRNA.
2372032	chr1	+	186134243	186134273	4	2371873	hemicentin 1	HMCN1	83872	0.463383	0.000204863	0.0226064	0.631902	0.0119674	0.232747	0.000740775	0.055297	1.46835	1.59816	2.1008	0.95581	1.42531	1.82927	2.81265	1.93326	2.53839	3.12136	2.95771	2.34373	2.19201	1.75797	2.51093	2.32125	ENST00000367492 /// ENST00000271588 /// ENST00000414277 /// AF156100 /// NM_031935	Hemicentin 1 gene:ENSG00000143341 /// Isoform 1 of Hemicentin-1 gene:ENSG00000143341 /// Hemicentin 1 gene:ENSG00000143341 /// Homo sapiens hemicentin mRNA, complete cds. /// Homo sapiens hemicentin 1 (HMCN1), mRNA.
2375341	chr1	+	202499642	202499764	4	2375338	ovarian cancer-related protein 1	OCR1	100128298	1.86406	0.000653541	0.039078	1.92329	0.000417645	0.0672133	0.000455965	0.0442679	-0.56485	-0.79319	-0.93479	-0.48988	-0.39774	-0.93343	-1.60012	-1.08799	-2.01767	-2.01157	-1.20312	-1.93075	-1.78337	-1.69928	-1.72109	-1.01163	AF314543	Homo sapiens ovarian cancer-related protein 1 (OCR1) mRNA, complete cds.
2376045	chr1	+	204499848	204499945	4	2376037	Mdm4 p53 binding protein homolog (mouse)	MDM4	4194	0.630441	0.000374466	0.0298247	0.614471	0.000222263	0.0531408	0.000237083	0.0337531	-0.02807	-0.11852	-0.24258	-0.50531	-0.17296	-0.15915	0.09493	0.57572	0.27047	0.75973	0.60483	0.41856	0.52843	0.39607	0.6117	0.536	ENST00000367182 /// ENST00000454264 /// ENST00000367183 /// ENST00000367181 /// ENST00000367180 /// ENST00000367179 /// ENST00000391947 /// ENST00000444261 /// AF007111 /// NM_002393 /// NR_024171	Isoform 1 of Protein Mdm4 gene:ENSG00000198625 /// MDM4 protein gene:ENSG00000198625 /// Double minute 4 variant gene:ENSG00000198625 /// Mdm4 p53 binding protein homolog gene:ENSG00000198625 /// Mdm4 p53 binding protein homolog gene:ENSG00000198625 /// Mdm4 p53 binding protein homolog gene:ENSG00000198625 /// Mdm4 p53 binding protein homolog gene:ENSG00000198625 /// MDM4 protein gene:ENSG0000019…
2376068	chr1	+	204519574	204520974	4	2376037	Mdm4 p53 binding protein homolog (mouse)	MDM4	4194	1.91182	0.000676968	0.0395685	1.62316	0.00647146	0.186895	0.00168208	0.0801963	0.05117	0.22418	0.32881	0.29487	0.51638	-0.00539	-0.4173	-0.82687	-0.61806	-1.29236	-0.34514	0.27961	-1.0992	-0.51718	-0.56827	-0.41396	ENST00000367182 /// ENST00000454264 /// ENST00000367183 /// ENST00000367181 /// ENST00000367180 /// ENST00000367179 /// ENST00000391947 /// ENST00000444261 /// AF007111 /// NM_002393 /// NR_024171	Isoform 1 of Protein Mdm4 gene:ENSG00000198625 /// MDM4 protein gene:ENSG00000198625 /// Double minute 4 variant gene:ENSG00000198625 /// Mdm4 p53 binding protein homolog gene:ENSG00000198625 /// Mdm4 p53 binding protein homolog gene:ENSG00000198625 /// Mdm4 p53 binding protein homolog gene:ENSG00000198625 /// Mdm4 p53 binding protein homolog gene:ENSG00000198625 /// MDM4 protein gene:ENSG0000019…
2379046	chr1	+	212534087	212534112	2	2379009	protein phosphatase 2, regulatory subunit B', alpha isoform /// protein phosphatase 2, regulatory subunit B', alpha /// small nucleolar RNA, H/ACA box 16B	PPP2R5A /// PPP2R5A /// SNORA16B	5525 /// 5525 /// 692157	0.588328	0.000298845	0.0269078	0.630063	0.00104676	0.0941054	0.000463901	0.0445447	3.25506	3.41871	3.42432	2.79924	2.94816	3.47525	4.00831	4.02224	3.92062	4.22046	3.75552	3.78219	4.24973	3.92252	3.85347	3.62487	ENST00000261461 /// L42373 /// NM_006243 /// NR_004389	Serine/threonine-protein phosphatase 2A 56 kDa regulatory subunit alpha isoform gene:ENSG00000066027 /// Homo sapiens phosphatase 2A B56-alpha (PP2A) mRNA, complete cds. /// Homo sapiens protein phosphatase 2, regulatory subunit B', alpha (PPP2R5A), mRNA. /// Homo sapiens small nucleolar RNA, H/ACA box 16B (SNORA16B), small nucleolar RNA.
2379480	chr1	+	213445979	213446503	4	2379399	ribosomal protein S6 kinase, 52kDa, polypeptide 1	RPS6KC1	26750	2.50631	0.000117254	0.0181454	1.43353	0.067336	0.429348	0.000475894	0.0449953	0.64152	0.55771	-0.04077	0.59178	0.37448	0.58976	-0.77535	-0.35942	-1.12207	-1.49354	-0.61539	-0.18021	-0.53622	0.34208	0.76492	-0.72638	ENST00000366960 /// ENST00000366959 /// AF477978 /// NM_012424 /// NM_001136138	Ribosomal protein S6 kinase delta-1 gene:ENSG00000136643 /// ribosomal protein S6 kinase, 52kDa, polypeptide 1 isoform b gene:ENSG00000136643 /// Homo sapiens RSK-like protein (RPK118) mRNA, complete cds. /// Homo sapiens ribosomal protein S6 kinase, 52kDa, polypeptide 1 (RPS6KC1), transcript variant 1, mRNA. /// Homo sapiens ribosomal protein S6 kinase, 52kDa, polypeptide 1 (RPS6KC1), transcript…
2380063	chr1	+	215749246	215749315	4	2380055	potassium channel tetramerisation domain containing 3	KCTD3	51133	0.533804	0.000166907	0.0208286	0.596249	0.00101481	0.0931441	0.000309467	0.0380799	1.65428	1.78722	2.28075	1.29392	1.40016	1.87254	2.94862	2.56528	2.63538	2.39844	2.55443	2.09315	2.71891	2.65273	2.37013	2.46921	ENST00000444044 /// ENST00000259154 /// ENST00000366946 /// ENST00000366945 /// ENST00000452413 /// BC094879 /// NM_016121	Isoform 2 of BTB/POZ domain-containing protein KCTD3 gene:ENSG00000136636 /// Isoform 1 of BTB/POZ domain-containing protein KCTD3 gene:ENSG00000136636 /// Potassium channel tetramerisation domain containing 3 gene:ENSG00000136636 /// Potassium channel tetramerisation domain containing 3 gene:ENSG00000136636 /// Potassium channel tetramerisation domain containing 3 gene:ENSG00000136636 /// Homo s…
2380558	chr1	+	218458729	218458796	4	2380554	ribosomal RNA processing 15 homolog (S. cerevisiae)	RRP15	51018	0.495939	0.00106494	0.0487859	0.827552	0.301589	0.713276	0.0034121	0.10861	0.9265	0.6951	1.04542	0.66707	0.64236	1.1532	1.48859	1.70761	1.36379	2.77461	1.99893	0.47099	1.76157	1.29698	0.89189	1.21867	ENST00000366932 /// BC020641 /// NM_016052	RRP15-like protein gene:ENSG00000067533 /// Homo sapiens ribosomal RNA processing 15 homolog (S. cerevisiae), mRNA (cDNA clone MGC:22291 IMAGE:4772128), complete cds. /// Homo sapiens ribosomal RNA processing 15 homolog (S. cerevisiae) (RRP15), mRNA.
2380573	chr1	+	218504307	218504370	4	2380554	ribosomal RNA processing 15 homolog (S. cerevisiae)	RRP15	51018	1.70862	0.000990677	0.0473108	1.39841	0.0234608	0.296343	0.00325695	0.106729	0.29907	0.38514	0.57852	0.0884	0.08442	0.79709	-0.71176	-0.0178	-0.38718	-0.60816	-0.27872	-0.22882	-0.1662	-0.50725	0.41916	-0.07527	ENST00000366932 /// BC020641 /// NM_016052	RRP15-like protein gene:ENSG00000067533 /// Homo sapiens ribosomal RNA processing 15 homolog (S. cerevisiae), mRNA (cDNA clone MGC:22291 IMAGE:4772128), complete cds. /// Homo sapiens ribosomal RNA processing 15 homolog (S. cerevisiae) (RRP15), mRNA.
2380574	chr1	+	218504397	218504433	4	2380554	ribosomal RNA processing 15 homolog (S. cerevisiae)	RRP15	51018	1.71856	0.000515727	0.0345352	1.24815	0.0975257	0.486725	0.00200622	0.0861975	-0.19811	-0.16514	0.11647	-0.43684	-0.09443	0.02342	-0.63686	-0.50559	-1.38407	-0.86434	-1.14399	-0.83144	-0.41332	-0.49685	-0.30244	-0.18375	ENST00000366932 /// BC020641 /// NM_016052	RRP15-like protein gene:ENSG00000067533 /// Homo sapiens ribosomal RNA processing 15 homolog (S. cerevisiae), mRNA (cDNA clone MGC:22291 IMAGE:4772128), complete cds. /// Homo sapiens ribosomal RNA processing 15 homolog (S. cerevisiae) (RRP15), mRNA.
2380576	chr1	+	218504664	218504756	4	2380554	ribosomal RNA processing 15 homolog (S. cerevisiae)	RRP15	51018	2.35157	3.75e-06	0.00452149	1.54353	0.00330166	0.143826	1.66e-05	0.0114351	-0.45592	-0.23091	-0.51114	-0.16728	-0.27663	0.1285	-1.50438	-1.42541	-1.87329	-1.14551	-1.48069	-0.48782	-1.25236	-1.12972	-0.61327	-0.90913	ENST00000366932 /// BC020641 /// NM_016052	RRP15-like protein gene:ENSG00000067533 /// Homo sapiens ribosomal RNA processing 15 homolog (S. cerevisiae), mRNA (cDNA clone MGC:22291 IMAGE:4772128), complete cds. /// Homo sapiens ribosomal RNA processing 15 homolog (S. cerevisiae) (RRP15), mRNA.
2381223	chr1	+	220808726	220808871	4	2381177	MAP/microtubule affinity-regulating kinase 1	MARK1	4139	0.563258	0.000320957	0.0279371	0.77031	0.0563086	0.40335	0.00128766	0.0706264	2.29747	1.9903	2.48321	2.01394	2.2111	2.18073	2.96435	3.00188	2.82585	3.28201	3.0472	2.84013	3.14932	2.17755	2.47008	2.22599	ENST00000366917 /// ENST00000402574 /// ENST00000366918 /// BC114478 /// NM_018650	Isoform 1 of Serine/threonine-protein kinase MARK1 gene:ENSG00000116141 /// MAP/microtubule affinity-regulating kinase 1, isoform CRA_a gene:ENSG00000116141 /// Isoform 3 of Serine/threonine-protein kinase MARK1 gene:ENSG00000116141 /// Homo sapiens MAP/microtubule affinity-regulating kinase 1, mRNA (cDNA clone MGC:126512 IMAGE:40036730), complete cds. /// Homo sapiens MAP/microtubule affinity-re…
2381241	chr1	+	220835509	220835632	4	2381177	MAP/microtubule affinity-regulating kinase 1	MARK1	4139	2.31544	6.49e-05	0.0143779	1.64094	0.00641137	0.186101	0.000243928	0.0342236	0.53822	0.66888	0.07866	0.88833	0.70937	0.63951	-0.51693	-0.41694	-0.59154	-0.39025	-1.20497	-0.14502	-0.44487	0.12577	0.56221	-0.73488	ENST00000366917 /// ENST00000402574 /// ENST00000366918 /// BC114478 /// NM_018650	Isoform 1 of Serine/threonine-protein kinase MARK1 gene:ENSG00000116141 /// MAP/microtubule affinity-regulating kinase 1, isoform CRA_a gene:ENSG00000116141 /// Isoform 3 of Serine/threonine-protein kinase MARK1 gene:ENSG00000116141 /// Homo sapiens MAP/microtubule affinity-regulating kinase 1, mRNA (cDNA clone MGC:126512 IMAGE:40036730), complete cds. /// Homo sapiens MAP/microtubule affinity-re…
2382192	chr1	+	223962774	223963038	4	2382117	calpain 2, (m/II) large subunit	CAPN2	824	2.70723	0.000107363	0.0175423	1.63391	0.0240267	0.298843	0.000443729	0.0437707	-0.9901	-1.17624	-1.60594	-0.60154	-0.98333	-1.96536	-2.31312	-2.12244	-2.80251	-2.76415	-3.28397	-2.78912	-1.7234	-1.60121	-2.06179	-1.46823	ENST00000434648 /// ENST00000433674 /// ENST00000366869 /// ENST00000295006 /// ENST00000442935 /// AF261089 /// NM_001146068 /// NM_001748	calpain 2 isoform 2 gene:ENSG00000162909 /// cDNA FLJ58224, highly similar to Calpain-2 catalytic subunit gene:ENSG00000162909 /// calpain 2 isoform 2 gene:ENSG00000162909 /// Calpain-2 catalytic subunit gene:ENSG00000162909 /// cDNA FLJ39928 fis, clone SPLEN2021273, highly similar to Calpain-2 catalytic subunit gene:ENSG00000162909 /// Homo sapiens calpain large polypeptide L2 mRNA, complete cds…
2383342	chr1	+	227083185	227083214	4	2383312	presenilin 2 (Alzheimer disease 4)	PSEN2	5664	1.87295	0.000969402	0.0468392	0.865779	0.37211	0.763312	0.000446635	0.0438538	1.44708	0.45923	0.7309	0.81561	0.72604	0.30742	-0.1624	0.21745	-0.59558	-0.53719	0.28972	0.89577	1.24325	0.75306	0.62635	1.25978	ENST00000366783 /// ENST00000422240 /// ENST00000340188 /// ENST00000366782 /// ENST00000391872 /// BC006365 /// NM_000447 /// NM_012486	Isoform 1 of Presenilin-2 gene:ENSG00000143801 /// presenilin 2 isoform 2 gene:ENSG00000143801 /// Isoform 2 of Presenilin-2 gene:ENSG00000143801 /// Presenilin 2 (Alzheimer disease 4), isoform CRA_b gene:ENSG00000143801 /// Presenilin 2 (Alzheimer disease 4), isoform CRA_b gene:ENSG00000143801 /// Homo sapiens presenilin 2 (Alzheimer disease 4), mRNA (cDNA clone MGC:12801 IMAGE:4131408), complet…
2384576	chr1	+	229431595	229431657	4	2384562	RAB4A, member RAS oncogene family /// S-phase response (cyclin related)	RAB4A /// SPHAR	5867 /// 10638	0.501546	9.14e-05	0.0164487	0.631247	0.003417	0.145742	0.000288552	0.0370455	0.14067	0.41996	0.32047	0.16301	0.4329	0.20015	1.37271	0.838	1.41056	1.0923	1.66179	0.5471	0.94619	0.62096	1.01826	1.58374	ENST00000366690 /// ENST00000452890 /// ENST00000366688 /// AY585832 /// NM_004578 /// NM_006542 /// BC070287	RAB4A, member RAS oncogene family variant gene:ENSG00000168118 /// 24 kDa protein gene:ENSG00000168118 /// Protein SPHAR gene:ENSG00000213029 /// Homo sapiens HRES-1 antisense Rab mRNA, complete cds. /// Homo sapiens RAB4A, member RAS oncogene family (RAB4A), mRNA. /// Homo sapiens S-phase response (cyclin related) (SPHAR), mRNA. /// Homo sapiens S-phase response (cyclin related), mRNA (cDNA clon…
2385114	chr1	+	231136016	231136176	4	2385095	ARV1 homolog (S. cerevisiae)	ARV1	64801	1.69466	5.65e-05	0.0135557	1.39018	0.0039601	0.154831	0.000198923	0.0310526	1.11043	1.00333	1.03792	0.76804	0.97264	1.18997	0.10083	0.33436	0.35395	0.2737	0.20081	0.36651	0.3239	0.43647	0.8354	0.72999	ENST00000310256 /// ENST00000366658 /// ENST00000450711 /// ENST00000435927 /// AF290878 /// NM_022786	Protein ARV1 gene:ENSG00000173409 /// 26 kDa protein gene:ENSG00000173409 /// Protein gene:ENSG00000173409 /// Protein gene:ENSG00000173409 /// Homo sapiens ARV1 mRNA, complete cds. /// Homo sapiens ARV1 homolog (S. cerevisiae) (ARV1), mRNA.
2385209	chr1	+	231396256	231396382	4	2385197	glyceronephosphate O-acyltransferase	GNPAT	8443	0.540141	8.52e-05	0.0159159	0.566927	0.000197252	0.0506543	9.75e-05	0.022369	-1.03077	-1.08959	-0.88758	-0.91246	-1.34455	-1.25297	-0.2528	-0.27857	-0.47256	0.12369	-0.1084	-0.59181	0.27872	-0.37066	-0.38953	-0.2645	ENST00000366646 /// ENST00000366647 /// ENST00000436239 /// ENST00000416000 /// BC000450 /// NM_014236	Glyceronephosphate O-acyltransferase gene:ENSG00000116906 /// Dihydroxyacetone phosphate acyltransferase gene:ENSG00000116906 /// Glyceronephosphate O-acyltransferase gene:ENSG00000116906 /// Glyceronephosphate O-acyltransferase gene:ENSG00000116906 /// Homo sapiens glyceronephosphate O-acyltransferase, mRNA (cDNA clone MGC:8450 IMAGE:2821393), complete cds. /// Homo sapiens glyceronephosphate O-…
2386465	chr1	+	235602104	235602227	4	2386418	tubulin folding cofactor E /// beta-1,3-N-acetylgalactosaminyltransferase 2	TBCE /// B3GALNT2	6905 /// 148789	0.544463	0.00027328	0.0257432	0.573937	0.000636743	0.0777475	0.000348616	0.039953	1.61495	1.92149	1.78008	1.68321	1.32514	1.76594	2.62747	2.39972	2.74491	2.03106	2.99132	2.00209	2.64019	2.41378	2.79437	2.56376	ENST00000406207 /// ENST00000366601 /// AK296185 /// NM_003193 /// NM_001079515 /// NM_152490	Tubulin-specific chaperone E gene:ENSG00000116957 /// Tubulin-specific chaperone E gene:ENSG00000116957 /// Homo sapiens cDNA FLJ59210 complete cds, highly similar to Tubulin-specific chaperone E. /// Homo sapiens tubulin folding cofactor E (TBCE), transcript variant 2, mRNA. /// Homo sapiens tubulin folding cofactor E (TBCE), transcript variant 1, mRNA. /// Homo sapiens beta-1,3-N-acetylgalactos…
2386883	chr1	+	236687289	236687360	4	2386867	lectin, galactoside-binding, soluble, 8 /// HEAT repeat containing 1	LGALS8 /// HEATR1	3964 /// 55127	0.52644	0.000132288	0.0190834	0.545121	0.000231767	0.0539654	0.00013725	0.0257779	-0.68462	-0.65156	-0.21731	-0.42254	-0.49879	-0.62292	0.54505	-0.07904	0.00888	0.72358	0.84837	0.29362	0.29639	0.08272	0.62019	0.50239	ENST00000352231 /// ENST00000430527 /// ENST00000454943 /// ENST00000323938 /// ENST00000341872 /// ENST00000450372 /// ENST00000416919 /// ENST00000366584 /// ENST00000238181 /// ENST00000366583 /// ENST00000406509 /// ENST00000434231 /// ENST00000442397	galectin-8 isoform a gene:ENSG00000116977 /// Lectin, galactoside-binding, soluble, 8 gene:ENSG00000116977 /// Lectin, galactoside-binding, soluble, 8 gene:ENSG00000116977 /// galectin-8 isoform a gene:ENSG00000116977 /// Isoform 1 of Galectin-8 gene:ENSG00000116977 /// Lymphocyte/NHL galectin-8 short isoform gene:ENSG00000116977 /// Lectin, galactoside-binding, soluble, 8 gene:ENSG00000116977 //…
2386979	chr1	+	236902602	236902722	4	2386943	actinin, alpha 2	ACTN2	88	0.510524	1.59e-05	0.00779067	0.653614	0.00151503	0.108442	5.57e-05	0.0178559	0.56249	0.39944	0.71597	0.56426	0.38146	0.80383	1.4618	1.42755	1.6998	1.83641	1.2804	1.03023	1.52444	1.42781	0.98665	0.95452	ENST00000366578 /// AB209521 /// NM_001103	Alpha-actinin-2 gene:ENSG00000077522 /// Homo sapiens mRNA for actinin, alpha 2 variant protein. /// Homo sapiens actinin, alpha 2 (ACTN2), mRNA.
2386982	chr1	+	236906239	236906343	4	2386943	actinin, alpha 2	ACTN2	88	0.62299	0.000633658	0.0384403	0.71844	0.00949726	0.21537	0.00180125	0.0825705	0.69651	0.82822	0.87444	0.52205	0.57907	1.09394	1.49825	1.25537	1.6024	1.71909	1.16701	1.12363	1.46396	1.50728	1.10675	1.01221	ENST00000366578 /// AB209521 /// NM_001103	Alpha-actinin-2 gene:ENSG00000077522 /// Homo sapiens mRNA for actinin, alpha 2 variant protein. /// Homo sapiens actinin, alpha 2 (ACTN2), mRNA.
2387128	chr1	+	237205826	237205869	4	2387126	ryanodine receptor 2 (cardiac)	RYR2	6262	0.573742	0.000501126	0.0339769	0.596014	0.000942219	0.0900063	0.000611219	0.0506019	0.82569	0.91379	1.24726	0.60804	0.6012	1.31129	1.87162	1.3818	1.87917	1.89432	1.57011	1.88757	1.56599	1.98551	1.63012	1.25311	ENST00000366574 /// ENST00000355794 /// ENST00000360064 /// AK297823 /// NM_001035	cardiac muscle ryanodine receptor gene:ENSG00000198626 /// cardiac muscle ryanodine receptor gene:ENSG00000198626 /// Isoform 2 of Ryanodine receptor 2 gene:ENSG00000198626 /// Homo sapiens cDNA FLJ61140 complete cds, highly similar to Ryanodine receptor 2. /// Homo sapiens ryanodine receptor 2 (cardiac) (RYR2), mRNA.
2387181	chr1	+	237433799	237433906	4	2387126	ryanodine receptor 2 (cardiac)	RYR2	6262	0.641765	0.000788071	0.0427166	0.694678	0.003795	0.152332	0.0015403	0.0769974	-1.22924	-1.025	-0.91155	-1.44714	-1.2084	-1.06569	-0.2995	-0.67125	-0.39486	-0.56267	-0.61149	-0.58688	-0.67363	-0.21695	-0.69126	-0.94254	ENST00000366574 /// ENST00000355794 /// ENST00000360064 /// AK297823 /// NM_001035	cardiac muscle ryanodine receptor gene:ENSG00000198626 /// cardiac muscle ryanodine receptor gene:ENSG00000198626 /// Isoform 2 of Ryanodine receptor 2 gene:ENSG00000198626 /// Homo sapiens cDNA FLJ61140 complete cds, highly similar to Ryanodine receptor 2. /// Homo sapiens ryanodine receptor 2 (cardiac) (RYR2), mRNA.
2387290	chr1	+	237802348	237802494	4	2387126	ryanodine receptor 2 (cardiac)	RYR2	6262	0.6931	0.00111566	0.0496663	0.795638	0.0256455	0.306379	0.00366852	0.112141	0.14152	-0.00029	0.07897	0.13818	-0.02718	0.23498	0.68203	0.51127	0.67352	0.66792	0.5814	0.12072	0.52155	0.7104	0.34327	0.42496	ENST00000366574 /// ENST00000355794 /// ENST00000360064 /// AK297823 /// NM_001035	cardiac muscle ryanodine receptor gene:ENSG00000198626 /// cardiac muscle ryanodine receptor gene:ENSG00000198626 /// Isoform 2 of Ryanodine receptor 2 gene:ENSG00000198626 /// Homo sapiens cDNA FLJ61140 complete cds, highly similar to Ryanodine receptor 2. /// Homo sapiens ryanodine receptor 2 (cardiac) (RYR2), mRNA.
2387299	chr1	+	237814725	237814801	4	2387126	ryanodine receptor 2 (cardiac)	RYR2	6262	6.02168	1.59e-05	0.00779067	3.47169	0.000693893	0.0801861	4.68e-05	0.0166573	-0.71212	-0.28388	-0.90144	-0.34988	-0.0682	-0.75636	-3.71466	-3.30608	-1.9774	-2.52381	-3.98878	-2.33166	-3.49116	-1.52144	-0.97147	-3.22237	ENST00000366574 /// ENST00000355794 /// ENST00000360064 /// AK297823 /// NM_001035	cardiac muscle ryanodine receptor gene:ENSG00000198626 /// cardiac muscle ryanodine receptor gene:ENSG00000198626 /// Isoform 2 of Ryanodine receptor 2 gene:ENSG00000198626 /// Homo sapiens cDNA FLJ61140 complete cds, highly similar to Ryanodine receptor 2. /// Homo sapiens ryanodine receptor 2 (cardiac) (RYR2), mRNA.
2387361	chr1	+	237954729	237954801	4	2387126	ryanodine receptor 2 (cardiac)	RYR2	6262	2.06518	0.000286798	0.0263093	1.63847	0.00650272	0.187408	0.000861266	0.0590523	-1.33288	-1.61966	-1.63308	-1.49589	-1.48711	-1.47958	-2.54966	-2.11365	-3.27366	-2.83411	-2.00043	-2.81716	-2.24446	-2.31762	-2.01641	-1.70626	ENST00000366574 /// ENST00000355794 /// ENST00000360064 /// AK297823 /// NM_001035	cardiac muscle ryanodine receptor gene:ENSG00000198626 /// cardiac muscle ryanodine receptor gene:ENSG00000198626 /// Isoform 2 of Ryanodine receptor 2 gene:ENSG00000198626 /// Homo sapiens cDNA FLJ61140 complete cds, highly similar to Ryanodine receptor 2. /// Homo sapiens ryanodine receptor 2 (cardiac) (RYR2), mRNA.
2387368	chr1	+	237965157	237965216	4	2387126	ryanodine receptor 2 (cardiac)	RYR2	6262	1.87061	3.45e-05	0.0108859	1.56104	0.00100427	0.0926364	9.58e-05	0.0221622	-0.89706	-1.07278	-1.05708	-1.13111	-1.04805	-1.31842	-1.99629	-1.66278	-2.15442	-2.04731	-2.09381	-1.93327	-1.57047	-2.15487	-1.38602	-1.60499	ENST00000366574 /// ENST00000355794 /// ENST00000360064 /// AK297823 /// NM_001035	cardiac muscle ryanodine receptor gene:ENSG00000198626 /// cardiac muscle ryanodine receptor gene:ENSG00000198626 /// Isoform 2 of Ryanodine receptor 2 gene:ENSG00000198626 /// Homo sapiens cDNA FLJ61140 complete cds, highly similar to Ryanodine receptor 2. /// Homo sapiens ryanodine receptor 2 (cardiac) (RYR2), mRNA.
2387371	chr1	+	237969453	237969576	4	2387126	ryanodine receptor 2 (cardiac)	RYR2	6262	1.88693	1.75e-05	0.00820076	1.34433	0.0133939	0.24208	7.69e-05	0.0199936	-0.42358	-0.43096	-0.53786	-0.21826	-0.44326	-0.60307	-1.45436	-1.3416	-1.74073	-1.21972	-1.03796	-0.69172	-1.08618	-1.0848	-0.73931	-0.74657	ENST00000366574 /// ENST00000355794 /// ENST00000360064 /// AK297823 /// NM_001035	cardiac muscle ryanodine receptor gene:ENSG00000198626 /// cardiac muscle ryanodine receptor gene:ENSG00000198626 /// Isoform 2 of Ryanodine receptor 2 gene:ENSG00000198626 /// Homo sapiens cDNA FLJ61140 complete cds, highly similar to Ryanodine receptor 2. /// Homo sapiens ryanodine receptor 2 (cardiac) (RYR2), mRNA.
2389174	chr1	+	245250724	245250854	4	2389130	EF-hand calcium binding domain 2	EFCAB2	84288	4.58974	9.89e-05	0.0168506	2.20143	0.0178264	0.269147	0.000403289	0.0418799	-2.94951	-2.19994	-4.3527	-2.10273	-3.08398	-3.59054	-4.37708	-5.1078	-4.23001	-6.46023	-6.04978	-4.65804	-3.95665	-4.33321	-3.80305	-4.17408	GENSCAN00000031290 /// GENSCAN00000034870 /// GENSCAN00000033361 /// ENST00000366523 /// ENST00000366522 /// ENST00000442032 /// ENST00000421886 /// ENST00000366520 /// ENST00000447569 /// ENST00000366521 /// ENST00000391838 /// ENST00000391837 /// ENST00	cdna:Genscan chromosome:GRCh37:1:245133721:245134389:1 /// cdna:Genscan chromosome:GRCh37:1:245216970:245248281:1 /// cdna:Genscan chromosome:GRCh37:1:245371827:245371998:1 /// Isoform 2 of EF-hand calcium-binding domain-containing protein 2 gene:ENSG00000203666 /// Isoform 1 of EF-hand calcium-binding domain-containing protein 2 gene:ENSG00000203666 /// Isoform 1 of EF-hand calcium-binding domai…
2389800	chr1	+	246899318	246899357	4	2389789	saccharopine dehydrogenase (putative)	SCCPDH	51097	0.553658	0.000203793	0.0226029	0.655318	0.0036391	0.149766	0.00055832	0.0482059	0.19513	0.21275	-0.37713	0.27005	-0.01153	0.14996	0.60753	0.65623	1.37345	1.23784	0.75564	0.4739	0.53569	0.72073	0.76776	0.91661	ENST00000366510 /// ENST00000366509 /// ENST00000446665 /// AF151807 /// NM_016002	Probable saccharopine dehydrogenase gene:ENSG00000143653 /// Saccharopine dehydrogenase gene:ENSG00000143653 /// Saccharopine dehydrogenase gene:ENSG00000143653 /// Homo sapiens CGI-49 protein mRNA, complete cds. /// Homo sapiens saccharopine dehydrogenase (putative) (SCCPDH), mRNA.
2390528	chr1	+	249212324	249212554	4	2390518	piggyBac transposable element derived 2 /// ribosomal protein L23a pseudogene 82	PGBD2 /// RPL23AP82	267002 /// 284942	2.37604	6.47e-05	0.014377	1.19987	0.281968	0.698959	0.000186946	0.0302015	2.31935	2.84387	3.11924	2.73054	2.69053	2.60514	1.85415	1.92724	1.62807	0.70052	1.23778	2.27976	1.89655	2.60737	2.93268	2.55981	ENST00000355360 /// ENST00000329291 /// NM_170725 /// NM_001017434 /// BX647065 /// AK293095 /// NR_026981 /// NR_026982	Isoform 2 of PiggyBac transposable element-derived protein 2 gene:ENSG00000185220 /// Isoform 1 of PiggyBac transposable element-derived protein 2 gene:ENSG00000185220 /// Homo sapiens piggyBac transposable element derived 2 (PGBD2), transcript variant 1, mRNA. /// Homo sapiens piggyBac transposable element derived 2 (PGBD2), transcript variant 2, mRNA. /// Homo sapiens mRNA; cDNA DKFZp686F06130 …
2396483	chr1	-	11126729	11126773	4	2396480	exosome component 10	EXOSC10	5394	2.12949	0.000478854	0.0331991	1.58811	0.0171845	0.265455	0.00164861	0.0796121	-0.51355	0.05388	0.22344	-0.3597	-0.13718	0.27762	-1.20227	-1.56786	-1.07773	-1.54015	-0.44412	-0.46977	-1.16267	-1.20164	-0.02137	-0.8607	ENST00000304457 /// ENST00000376936 /// AB209236 /// NM_002685 /// NM_001001998	Isoform 2 of Exosome component 10 gene:ENSG00000171824 /// Isoform 1 of Exosome component 10 gene:ENSG00000171824 /// Homo sapiens mRNA for exosome component 10 isoform 2 variant protein. /// Homo sapiens exosome component 10 (EXOSC10), transcript variant 2, mRNA. /// Homo sapiens exosome component 10 (EXOSC10), transcript variant 1, mRNA.
2396498	chr1	-	11133992	11134026	4	2396480	exosome component 10	EXOSC10	5394	1.94034	0.000389547	0.0303729	1.12076	0.457744	0.812779	0.000997459	0.0630875	-0.88493	-0.43868	-0.55353	-0.12927	-0.48329	-0.52049	-0.99685	-1.3986	-0.88687	-2.09935	-1.90837	-0.73898	-0.82506	-0.3855	-0.62805	-0.75332	ENST00000304457 /// ENST00000376936 /// AB209236 /// NM_002685 /// NM_001001998	Isoform 2 of Exosome component 10 gene:ENSG00000171824 /// Isoform 1 of Exosome component 10 gene:ENSG00000171824 /// Homo sapiens mRNA for exosome component 10 isoform 2 variant protein. /// Homo sapiens exosome component 10 (EXOSC10), transcript variant 2, mRNA. /// Homo sapiens exosome component 10 (EXOSC10), transcript variant 1, mRNA.
2396501	chr1	-	11136900	11136996	4	2396480	exosome component 10	EXOSC10	5394	2.69444	6.46e-05	0.014372	1.23225	0.281558	0.698617	0.000186719	0.0302015	0.3124	0.25419	0.80959	0.07524	0.11605	0.79915	-1.06945	-0.60865	-0.61954	-2.13586	-0.74425	0.05798	-0.12833	0.56045	-0.39332	0.36893	ENST00000304457 /// ENST00000376936 /// AB209236 /// NM_002685 /// NM_001001998	Isoform 2 of Exosome component 10 gene:ENSG00000171824 /// Isoform 1 of Exosome component 10 gene:ENSG00000171824 /// Homo sapiens mRNA for exosome component 10 isoform 2 variant protein. /// Homo sapiens exosome component 10 (EXOSC10), transcript variant 2, mRNA. /// Homo sapiens exosome component 10 (EXOSC10), transcript variant 1, mRNA.
2396504	chr1	-	11137436	11137490	4	2396480	exosome component 10	EXOSC10	5394	1.94357	9.41e-05	0.0165924	1.2967	0.0628189	0.419389	0.000384047	0.0412042	0.72164	1.12408	1.51256	0.97604	0.61489	1.10674	0.33882	-0.20544	0.10409	-0.29173	0.30735	0.35593	0.53773	0.79653	0.56813	0.91409	ENST00000304457 /// ENST00000376936 /// AB209236 /// NM_002685 /// NM_001001998	Isoform 2 of Exosome component 10 gene:ENSG00000171824 /// Isoform 1 of Exosome component 10 gene:ENSG00000171824 /// Homo sapiens mRNA for exosome component 10 isoform 2 variant protein. /// Homo sapiens exosome component 10 (EXOSC10), transcript variant 2, mRNA. /// Homo sapiens exosome component 10 (EXOSC10), transcript variant 1, mRNA.
2396623	chr1	-	11307919	11308121	4	2396537	mechanistic target of rapamycin (serine/threonine kinase)	MTOR	2475	0.560605	0.000147551	0.0200109	0.625878	0.00105942	0.0944259	0.00028877	0.0370455	-0.12104	-0.0006	-0.18617	0.0067	0.00369	-0.08319	0.8195	0.43916	0.94543	1.21523	0.43822	0.90735	0.35391	0.77477	0.71949	0.30754	ENST00000361445 /// ENST00000376838 /// ENST00000455339 /// U88966 /// NM_004958	Serine/threonine-protein kinase mTOR gene:ENSG00000198793 /// FK506 binding protein 12-rapamycin associated protein 1 gene:ENSG00000198793 /// FK506 binding protein 12-rapamycin associated protein 1 gene:ENSG00000198793 /// Human protein rapamycin associated protein (FRAP2) gene, complete cds. /// Homo sapiens mechanistic target of rapamycin (serine/threonine kinase) (MTOR), mRNA.
2396625	chr1	-	11313901	11314007	4	2396537	mechanistic target of rapamycin (serine/threonine kinase)	MTOR	2475	0.33772	0.000404012	0.0308474	0.551046	0.0273969	0.314135	0.00152715	0.0768915	0.16402	0.07749	0.12195	0.57454	0.3202	0.46372	1.69557	1.50522	1.71699	3.67511	0.67254	1.02741	1.1523	1.44632	1.02948	1.0782	ENST00000361445 /// ENST00000376838 /// ENST00000455339 /// U88966 /// NM_004958	Serine/threonine-protein kinase mTOR gene:ENSG00000198793 /// FK506 binding protein 12-rapamycin associated protein 1 gene:ENSG00000198793 /// FK506 binding protein 12-rapamycin associated protein 1 gene:ENSG00000198793 /// Human protein rapamycin associated protein (FRAP2) gene, complete cds. /// Homo sapiens mechanistic target of rapamycin (serine/threonine kinase) (MTOR), mRNA.
2398807	chr1	-	17354244	17354357	4	2398789	succinate dehydrogenase complex, subunit B, iron sulfur (Ip)	SDHB	6390	3.1443	2.21e-05	0.0089325	1.70216	0.0153383	0.254653	9.65e-05	0.0222435	1.67767	1.61301	1.26982	1.71051	1.737	1.217	0.28443	0.20411	-0.25558	-1.3787	0.56955	0.6688	0.26115	1.00216	1.18797	0.73058	ENST00000375499 /// BC007840 /// NM_003000	Succinate dehydrogenase [ubiquinone] iron-sulfur subunit, mitochondrial gene:ENSG00000117118 /// Homo sapiens succinate dehydrogenase complex, subunit B, iron sulfur (Ip), mRNA (cDNA clone MGC:14116 IMAGE:4124737), complete cds. /// Homo sapiens succinate dehydrogenase complex, subunit B, iron sulfur (Ip) (SDHB), nuclear gene encoding mitochondrial protein, mRNA.
2399432	chr1	-	19411038	19411182	4	2399409	ubiquitin protein ligase E3 component n-recognin 4	UBR4	23352	0.471284	0.000440479	0.0321607	0.606179	0.0100426	0.2196	0.0013646	0.0730155	1.4979	1.66375	1.81095	1.23645	1.42603	2.09189	2.58972	2.45113	2.32172	3.25873	2.91117	1.49719	2.28591	2.27487	2.7178	2.94096	GENSCAN00000029617 /// ENST00000429347 /// ENST00000375226 /// ENST00000375217 /// ENST00000375254 /// ENST00000375267 /// ENST00000375224 /// ENST00000375225 /// ENST00000375218 /// ENST00000425413 /// ENST00000417040 /// ENST00000419533 /// AK092390 ///	cdna:Genscan chromosome:GRCh37:1:19401326:19482851:-1 /// cDNA FLJ12511 fis, clone NT2RM2001727, highly similar to Homo sapiens ubiquitin protein ligase E3 component n-recognin 4 (UBR4), mRNA gene:ENSG00000127481 /// Isoform 3 of E3 ubiquitin-protein ligase UBR4 gene:ENSG00000127481 /// Isoform 4 of E3 ubiquitin-protein ligase UBR4 gene:ENSG00000127481 /// Isoform 1 of E3 ubiquitin-protein ligase…
2399441	chr1	-	19419341	19419411	4	2399409	ubiquitin protein ligase E3 component n-recognin 4	UBR4	23352	1.76625	0.000810135	0.0433059	1.48065	0.0121231	0.233799	0.0023459	0.0928829	0.70687	0.63587	1.24273	0.87409	0.63344	1.27376	0.00136	0.41014	-0.35229	0.5106	-0.20097	0.1085	0.26498	0.44326	0.0965	0.72789	GENSCAN00000029617 /// ENST00000429347 /// ENST00000375226 /// ENST00000375217 /// ENST00000375254 /// ENST00000375267 /// ENST00000375224 /// ENST00000375225 /// ENST00000375218 /// ENST00000425413 /// ENST00000417040 /// ENST00000419533 /// AK092390 ///	cdna:Genscan chromosome:GRCh37:1:19401326:19482851:-1 /// cDNA FLJ12511 fis, clone NT2RM2001727, highly similar to Homo sapiens ubiquitin protein ligase E3 component n-recognin 4 (UBR4), mRNA gene:ENSG00000127481 /// Isoform 3 of E3 ubiquitin-protein ligase UBR4 gene:ENSG00000127481 /// Isoform 4 of E3 ubiquitin-protein ligase UBR4 gene:ENSG00000127481 /// Isoform 1 of E3 ubiquitin-protein ligase…
2399449	chr1	-	19423715	19423769	4	2399409	ubiquitin protein ligase E3 component n-recognin 4	UBR4	23352	0.50405	0.000293274	0.0266507	0.543501	0.000853198	0.0870116	0.000417952	0.0424602	0.76167	1.25357	1.31607	1.09227	0.83351	1.45088	1.74513	1.79418	1.79686	2.81631	2.3793	1.82758	2.21685	1.60059	2.22977	2.11341	GENSCAN00000029617 /// ENST00000429347 /// ENST00000375226 /// ENST00000375217 /// ENST00000375254 /// ENST00000375267 /// ENST00000375224 /// ENST00000375225 /// ENST00000375218 /// ENST00000425413 /// ENST00000417040 /// ENST00000419533 /// AK092390 ///	cdna:Genscan chromosome:GRCh37:1:19401326:19482851:-1 /// cDNA FLJ12511 fis, clone NT2RM2001727, highly similar to Homo sapiens ubiquitin protein ligase E3 component n-recognin 4 (UBR4), mRNA gene:ENSG00000127481 /// Isoform 3 of E3 ubiquitin-protein ligase UBR4 gene:ENSG00000127481 /// Isoform 4 of E3 ubiquitin-protein ligase UBR4 gene:ENSG00000127481 /// Isoform 1 of E3 ubiquitin-protein ligase…
2399460	chr1	-	19431550	19431649	4	2399409	ubiquitin protein ligase E3 component n-recognin 4	UBR4	23352	0.501942	0.000724875	0.0409587	0.580127	0.00467874	0.165091	0.00157587	0.0777452	-1.90629	-1.6387	-1.86594	-1.62584	-1.93916	-1.52287	-0.80147	-0.74861	-1.32829	0.03183	-0.93042	-0.80921	-0.8736	-1.4524	-0.27547	-1.41052	GENSCAN00000029617 /// ENST00000429347 /// ENST00000375226 /// ENST00000375217 /// ENST00000375254 /// ENST00000375267 /// ENST00000375224 /// ENST00000375225 /// ENST00000375218 /// ENST00000425413 /// ENST00000417040 /// ENST00000419533 /// AK092390 ///	cdna:Genscan chromosome:GRCh37:1:19401326:19482851:-1 /// cDNA FLJ12511 fis, clone NT2RM2001727, highly similar to Homo sapiens ubiquitin protein ligase E3 component n-recognin 4 (UBR4), mRNA gene:ENSG00000127481 /// Isoform 3 of E3 ubiquitin-protein ligase UBR4 gene:ENSG00000127481 /// Isoform 4 of E3 ubiquitin-protein ligase UBR4 gene:ENSG00000127481 /// Isoform 1 of E3 ubiquitin-protein ligase…
2399473	chr1	-	19440215	19440288	4	2399409	ubiquitin protein ligase E3 component n-recognin 4	UBR4	23352	3.0587	0.000943218	0.0461615	1.81666	0.0474916	0.378483	0.0034939	0.109713	-0.63117	-0.75758	-0.85179	-0.62198	-0.87317	-0.61438	-1.8641	-1.7221	-1.74162	-4.01732	-2.34451	-0.58173	-1.72192	-1.55785	-2.91277	-1.15722	GENSCAN00000029617 /// ENST00000429347 /// ENST00000375226 /// ENST00000375217 /// ENST00000375254 /// ENST00000375267 /// ENST00000375224 /// ENST00000375225 /// ENST00000375218 /// ENST00000425413 /// ENST00000417040 /// ENST00000419533 /// AK092390 ///	cdna:Genscan chromosome:GRCh37:1:19401326:19482851:-1 /// cDNA FLJ12511 fis, clone NT2RM2001727, highly similar to Homo sapiens ubiquitin protein ligase E3 component n-recognin 4 (UBR4), mRNA gene:ENSG00000127481 /// Isoform 3 of E3 ubiquitin-protein ligase UBR4 gene:ENSG00000127481 /// Isoform 4 of E3 ubiquitin-protein ligase UBR4 gene:ENSG00000127481 /// Isoform 1 of E3 ubiquitin-protein ligase…
2400729	chr1	-	22005439	22005566	4	2400718	ubiquitin specific peptidase 48	USP48	84196	1.97938	0.000324608	0.0280606	1.53655	0.0115849	0.230425	0.00109364	0.0655177	1.492	1.91552	1.73796	1.12263	2.03516	1.97341	0.69845	0.615	0.03551	1.03802	1.25167	1.10481	0.77727	1.26547	1.16349	1.1544	ENST00000400301 /// ENST00000308271 /// ENST00000374732 /// ENST00000421625 /// ENST00000374730 /// AF502942 /// NM_001032730 /// NM_032236	Isoform 2 of Ubiquitin carboxyl-terminal hydrolase 48 gene:ENSG00000090686 /// USP48 protein gene:ENSG00000090686 /// Isoform 5 of Ubiquitin carboxyl-terminal hydrolase 48 gene:ENSG00000090686 /// Isoform 7 of Ubiquitin carboxyl-terminal hydrolase 48 gene:ENSG00000090686 /// Isoform 7 of Ubiquitin carboxyl-terminal hydrolase 48 gene:ENSG00000090686 /// Homo sapiens ubiquitin-specific protease 31 …
2400730	chr1	-	22005588	22005638	4	2400718	ubiquitin specific peptidase 48	USP48	84196	2.82325	0.000780614	0.0425758	2.19861	0.00649937	0.187376	0.00187399	0.0836343	-3.61474	-2.94927	-2.91697	-2.70896	-2.0544	-2.96521	-4.26222	-3.8898	-4.14422	-5.97251	-3.55932	-3.70421	-3.88341	-4.73769	-3.67875	-4.02019	ENST00000400301 /// ENST00000308271 /// ENST00000374732 /// ENST00000421625 /// ENST00000374730 /// AF502942 /// NM_001032730 /// NM_032236	Isoform 2 of Ubiquitin carboxyl-terminal hydrolase 48 gene:ENSG00000090686 /// USP48 protein gene:ENSG00000090686 /// Isoform 5 of Ubiquitin carboxyl-terminal hydrolase 48 gene:ENSG00000090686 /// Isoform 7 of Ubiquitin carboxyl-terminal hydrolase 48 gene:ENSG00000090686 /// Isoform 7 of Ubiquitin carboxyl-terminal hydrolase 48 gene:ENSG00000090686 /// Homo sapiens ubiquitin-specific protease 31 …
2400742	chr1	-	22028012	22028091	4	2400718	ubiquitin specific peptidase 48	USP48	84196	0.543625	6.33e-05	0.0141859	0.58448	0.000233315	0.0540739	8.75e-05	0.0213547	0.99554	0.77508	0.75123	0.97541	0.86985	1.13721	1.68445	1.64042	1.55355	2.16017	1.94492	1.306	2.01806	1.55417	1.64888	1.93369	ENST00000400301 /// ENST00000308271 /// ENST00000374732 /// ENST00000421625 /// ENST00000374730 /// AF502942 /// NM_001032730 /// NM_032236	Isoform 2 of Ubiquitin carboxyl-terminal hydrolase 48 gene:ENSG00000090686 /// USP48 protein gene:ENSG00000090686 /// Isoform 5 of Ubiquitin carboxyl-terminal hydrolase 48 gene:ENSG00000090686 /// Isoform 7 of Ubiquitin carboxyl-terminal hydrolase 48 gene:ENSG00000090686 /// Isoform 7 of Ubiquitin carboxyl-terminal hydrolase 48 gene:ENSG00000090686 /// Homo sapiens ubiquitin-specific protease 31 …
2400757	chr1	-	22047539	22047638	4	2400718	ubiquitin specific peptidase 48	USP48	84196	0.559527	2.63e-05	0.00974498	0.705937	0.00322253	0.142562	9.87e-05	0.0224486	2.28742	2.46253	2.63807	2.21827	2.35406	2.69565	3.26348	3.16379	3.37697	3.36865	3.22904	2.69391	3.16778	2.73897	3.12368	3.00094	ENST00000400301 /// ENST00000308271 /// ENST00000374732 /// ENST00000421625 /// ENST00000374730 /// AF502942 /// NM_001032730 /// NM_032236	Isoform 2 of Ubiquitin carboxyl-terminal hydrolase 48 gene:ENSG00000090686 /// USP48 protein gene:ENSG00000090686 /// Isoform 5 of Ubiquitin carboxyl-terminal hydrolase 48 gene:ENSG00000090686 /// Isoform 7 of Ubiquitin carboxyl-terminal hydrolase 48 gene:ENSG00000090686 /// Isoform 7 of Ubiquitin carboxyl-terminal hydrolase 48 gene:ENSG00000090686 /// Homo sapiens ubiquitin-specific protease 31 …
2400780	chr1	-	22079524	22079598	4	2400718	ubiquitin specific peptidase 48	USP48	84196	2.01449	0.00111303	0.0496176	1.76154	0.00561537	0.176453	0.00229427	0.0917608	-1.29658	-1.71714	-1.50705	-1.56914	-0.78092	-2.1009	-3.1979	-1.90775	-2.34467	-2.31117	-2.76701	-2.68794	-2.15242	-2.51604	-2.42737	-1.77685	ENST00000400301 /// ENST00000308271 /// ENST00000374732 /// ENST00000421625 /// ENST00000374730 /// AF502942 /// NM_001032730 /// NM_032236	Isoform 2 of Ubiquitin carboxyl-terminal hydrolase 48 gene:ENSG00000090686 /// USP48 protein gene:ENSG00000090686 /// Isoform 5 of Ubiquitin carboxyl-terminal hydrolase 48 gene:ENSG00000090686 /// Isoform 7 of Ubiquitin carboxyl-terminal hydrolase 48 gene:ENSG00000090686 /// Isoform 7 of Ubiquitin carboxyl-terminal hydrolase 48 gene:ENSG00000090686 /// Homo sapiens ubiquitin-specific protease 31 …
2401313	chr1	-	23660011	23660118	4	2401275	heterogeneous nuclear ribonucleoprotein R	HNRNPR	10236	1.97194	1.86e-05	0.00839178	1.2977	0.0370589	0.348447	7.86e-05	0.0201954	-0.57405	-0.25435	-0.6398	-0.45956	-0.13688	-0.5901	-1.42025	-1.93813	-1.03722	-1.39209	-1.32267	-0.89015	-0.91539	-0.77219	-0.63008	-0.88424	ENST00000432324 /// ENST00000414299 /// ENST00000374616 /// ENST00000302271 /// ENST00000427764 /// ENST00000426846 /// ENST00000374612 /// BC001449 /// NM_005826 /// NM_001102397 /// NM_001102398 /// NM_001102399	heterogeneous nuclear ribonucleoprotein R isoform 3 gene:ENSG00000125944 /// 71 kDa protein gene:ENSG00000125944 /// heterogeneous nuclear ribonucleoprotein R isoform 1 gene:ENSG00000125944 /// Heterogeneous nuclear ribonucleoprotein R gene:ENSG00000125944 /// Heterogeneous nuclear ribonucleoprotein-R2 gene:ENSG00000125944 /// heterogeneous nuclear ribonucleoprotein R isoform 4 gene:ENSG000001259…
2401335	chr1	-	23686746	23688359	4	2401333	zinc finger protein 436 /// chromosome 1 open reading frame 213	ZNF436 /// C1orf213	80818 /// 148898	2.28603	2.71e-05	0.00978889	1.61847	0.00406945	0.156371	0.000105128	0.0231075	0.76613	0.9219	0.41855	0.6295	1.0597	0.50768	-0.86398	0.20487	-0.4284	-0.54441	-0.74608	0.16973	-0.55574	0.10142	0.18706	0.21061	ENST00000314011 /// ENST00000374608 /// ENST00000374609 /// ENST00000360017 /// BC056400 /// NM_030634 /// NM_001077195 /// BC028411 /// NM_138479	Zinc finger protein 436 gene:ENSG00000125945 /// Zinc finger protein 436 gene:ENSG00000125945 /// Putative uncharacterized protein ZNF436 gene:ENSG00000125945 /// Putative uncharacterized protein ZNF436 gene:ENSG00000125945 /// Homo sapiens zinc finger protein 436, mRNA (cDNA clone MGC:50766 IMAGE:5244536), complete cds. /// Homo sapiens zinc finger protein 436 (ZNF436), transcript variant 2, mRN…
2401694	chr1	-	24392241	24392268	4	2401670	myomesin family, member 3	MYOM3	127294	3.14634	0.000212178	0.0230855	1.62747	0.0620202	0.417286	0.000860167	0.0590523	-0.97101	-0.85631	-1.65179	-0.4812	-0.4052	-1.67617	-1.92322	-2.72628	-3.48279	-2.65107	-2.51975	-2.44745	-0.8867	-0.89558	-2.1775	-2.14066	GENSCAN00000057114 /// ENST00000330966 /// ENST00000374434 /// ENST00000374442 /// ENST00000338909 /// ENST00000448831 /// ENST00000329601 /// ENST00000413341 /// AF086254 /// AK093280 /// AK125972 /// BC067101 /// NM_152372	cdna:Genscan chromosome:GRCh37:1:24383854:24435126:-1 /// Putative uncharacterized protein MYOM3 gene:ENSG00000142661 /// Isoform 1 of Myomesin-3 gene:ENSG00000142661 /// Putative uncharacterized protein MYOM3 gene:ENSG00000142661 /// Isoform 3 of Myomesin-3 gene:ENSG00000142661 /// cdna:pseudogene chromosome:GRCh37:1:24382586:24410622:-1 gene:ENSG00000142661 /// Isoform 2 of Myomesin-3 gene:ENSG…
2401707	chr1	-	24397633	24397742	4	2401670	myomesin family, member 3	MYOM3	127294	3.07425	2.45e-06	0.00348608	1.44102	0.0367607	0.347292	9.83e-06	0.0089978	-1.48627	-0.9526	-0.44369	-0.82292	-0.77277	-0.3218	-2.13572	-1.93144	-2.23429	-2.81478	-2.98498	-1.28546	-1.4409	-0.97937	-1.32718	-1.60256	GENSCAN00000057114 /// ENST00000330966 /// ENST00000374434 /// ENST00000374442 /// ENST00000338909 /// ENST00000448831 /// ENST00000329601 /// ENST00000413341 /// AF086254 /// AK093280 /// AK125972 /// BC067101 /// NM_152372	cdna:Genscan chromosome:GRCh37:1:24383854:24435126:-1 /// Putative uncharacterized protein MYOM3 gene:ENSG00000142661 /// Isoform 1 of Myomesin-3 gene:ENSG00000142661 /// Putative uncharacterized protein MYOM3 gene:ENSG00000142661 /// Isoform 3 of Myomesin-3 gene:ENSG00000142661 /// cdna:pseudogene chromosome:GRCh37:1:24382586:24410622:-1 gene:ENSG00000142661 /// Isoform 2 of Myomesin-3 gene:ENSG…
2401732	chr1	-	24418664	24418771	4	2401670	myomesin family, member 3	MYOM3	127294	0.528871	0.000465439	0.0328186	0.736498	0.0530533	0.394547	0.00183246	0.0830345	-1.25509	-0.87806	-1.58465	-0.9067	-0.94779	-1.04176	-0.18674	0.19652	-0.52217	-0.55541	0.15115	-0.28612	-1.08015	-1.03272	-0.28126	-0.62523	GENSCAN00000057114 /// ENST00000330966 /// ENST00000374434 /// ENST00000374442 /// ENST00000338909 /// ENST00000448831 /// ENST00000329601 /// ENST00000413341 /// AF086254 /// AK093280 /// AK125972 /// BC067101 /// NM_152372	cdna:Genscan chromosome:GRCh37:1:24383854:24435126:-1 /// Putative uncharacterized protein MYOM3 gene:ENSG00000142661 /// Isoform 1 of Myomesin-3 gene:ENSG00000142661 /// Putative uncharacterized protein MYOM3 gene:ENSG00000142661 /// Isoform 3 of Myomesin-3 gene:ENSG00000142661 /// cdna:pseudogene chromosome:GRCh37:1:24382586:24410622:-1 gene:ENSG00000142661 /// Isoform 2 of Myomesin-3 gene:ENSG…
2402087	chr1	-	25549328	25549449	4	2402068	SYF2 homolog, RNA splicing factor (S. cerevisiae)	SYF2	25949	1.59649	0.000572667	0.0364139	1.56141	0.000881404	0.0879015	0.000639904	0.0517437	-0.36239	-0.70442	-0.39008	-0.53805	-0.62059	-0.30053	-1.15297	-0.78976	-1.20061	-1.52082	-1.1404	-1.21698	-1.37126	-0.77585	-1.16455	-1.11568	ENST00000236273 /// ENST00000354361 /// BC010862 /// NM_015484 /// NM_207170	Pre-mRNA-splicing factor SYF2 gene:ENSG00000117614 /// SYF2 homolog, RNA splicing factor isoform 2 gene:ENSG00000117614 /// Homo sapiens SYF2 homolog, RNA splicing factor (S. cerevisiae), mRNA (cDNA clone MGC:9401 IMAGE:3877165), complete cds. /// Homo sapiens SYF2 homolog, RNA splicing factor (S. cerevisiae) (SYF2), transcript variant 1, mRNA. /// Homo sapiens SYF2 homolog, RNA splicing factor (…
2402088	chr1	-	25549638	25549720	4	2402068	SYF2 homolog, RNA splicing factor (S. cerevisiae)	SYF2	25949	2.17509	0.000390978	0.0303882	1.39341	0.0767776	0.448449	0.00154947	0.0771607	-0.52219	-0.56867	-0.73049	-0.09905	-0.23754	-1.4673	-2.24694	-1.63531	-1.52728	-2.10904	-1.10785	-0.83779	-1.54909	-1.21988	-0.93515	-0.87224	ENST00000236273 /// ENST00000354361 /// BC010862 /// NM_015484 /// NM_207170	Pre-mRNA-splicing factor SYF2 gene:ENSG00000117614 /// SYF2 homolog, RNA splicing factor isoform 2 gene:ENSG00000117614 /// Homo sapiens SYF2 homolog, RNA splicing factor (S. cerevisiae), mRNA (cDNA clone MGC:9401 IMAGE:3877165), complete cds. /// Homo sapiens SYF2 homolog, RNA splicing factor (S. cerevisiae) (SYF2), transcript variant 1, mRNA. /// Homo sapiens SYF2 homolog, RNA splicing factor (…
2402096	chr1	-	25558608	25558691	4	2402068	SYF2 homolog, RNA splicing factor (S. cerevisiae)	SYF2	25949	0.5616	7.57e-05	0.0153186	0.627816	0.000624474	0.0773762	0.000147698	0.0269495	0.79098	0.25995	0.74371	0.53508	0.59481	0.85939	1.46415	1.15684	1.58407	1.53289	1.57724	1.19147	1.73488	1.16932	1.21921	1.19632	ENST00000236273 /// ENST00000354361 /// BC010862 /// NM_015484 /// NM_207170	Pre-mRNA-splicing factor SYF2 gene:ENSG00000117614 /// SYF2 homolog, RNA splicing factor isoform 2 gene:ENSG00000117614 /// Homo sapiens SYF2 homolog, RNA splicing factor (S. cerevisiae), mRNA (cDNA clone MGC:9401 IMAGE:3877165), complete cds. /// Homo sapiens SYF2 homolog, RNA splicing factor (S. cerevisiae) (SYF2), transcript variant 1, mRNA. /// Homo sapiens SYF2 homolog, RNA splicing factor (…
2403742	chr1	-	29474529	29474905	4	2403740	splicing factor, arginine/serine-rich 4	SFRS4	6429	1.97075	2.42e-05	0.00927706	1.3667	0.0167773	0.263233	0.000105449	0.0231075	1.33261	1.66506	1.42996	1.56493	1.44241	1.70302	0.37628	0.20368	0.63814	1.07103	0.43214	1.27129	0.80201	1.28786	1.11685	0.88349	ENST00000434636 /// ENST00000373795 /// AB209856 /// NM_005626	cDNA FLJ50118, highly similar to Splicing factor, arginine/serine-rich 4 gene:ENSG00000116350 /// Splicing factor, arginine/serine-rich 4 gene:ENSG00000116350 /// Homo sapiens mRNA for splicing factor, arginine/serine-rich 4 variant protein. /// Homo sapiens splicing factor, arginine/serine-rich 4 (SFRS4), mRNA.
2404295	chr1	-	31478712	31478837	4	2404254	pumilio homolog 1 (Drosophila) /// small nucleolar RNA, C/D box 103A /// small nucleolar RNA, C/D box 103B	PUM1 /// SNORD103A /// SNORD103B	9698 /// 692234 /// 692235	0.460675	4.06e-05	0.0113457	0.552957	0.000605585	0.0765309	9.3e-05	0.0219123	-0.31629	-0.59394	-0.37356	-0.10609	-0.36512	-0.76236	0.82947	0.41622	0.42389	1.38018	0.44334	0.0345	0.54988	0.24763	0.78448	0.55951	GENSCAN00000045285 /// GENSCAN00000023228 /// ENST00000373741 /// ENST00000424085 /// ENST00000373747 /// ENST00000426105 /// ENST00000257075 /// ENST00000440538 /// ENST00000423018 /// ENST00000373749 /// ENST00000373742 /// ENST00000363284 /// ENST00000	cdna:Genscan chromosome:GRCh37:1:31478700:31538632:-1 /// cdna:Genscan chromosome:GRCh37:1:31406058:31468067:-1 /// Pumilio homolog 1 (Drosophila), isoform CRA_c gene:ENSG00000134644 /// cDNA FLJ56067, highly similar to Pumilio homolog 1 gene:ENSG00000134644 /// Pumilio homolog 1 (Drosophila), isoform CRA_b gene:ENSG00000134644 /// pumilio 1 isoform 1 gene:ENSG00000134644 /// Isoform 1 of Pumilio…
2405208	chr1	-	33248064	33248136	4	2405192	tyrosyl-tRNA synthetase	YARS	8565	0.56726	0.000652185	0.0390587	0.560098	0.000533868	0.0744572	0.000524824	0.0468007	1.24446	0.87823	0.90063	1.28521	1.17828	0.66893	1.64049	1.62589	1.75259	2.39828	1.80212	1.456	1.91423	1.70406	1.84706	2.38968	ENST00000373477 /// AK125213 /// NM_003680	Tyrosyl-tRNA synthetase, cytoplasmic gene:ENSG00000134684 /// Homo sapiens cDNA FLJ43223 fis, clone FEBRA2026984, highly similar to Tyrosyl-tRNA synthetase, cytoplasmic (EC 6.1.1.1). /// Homo sapiens tyrosyl-tRNA synthetase (YARS), mRNA.
2406185	chr1	-	35928229	35928304	4	2406139	KIAA0319-like	KIAA0319L	79932	1.8935	7.05e-05	0.0150063	1.47334	0.0055701	0.176144	0.000256152	0.0349962	2.10728	1.43681	1.59385	1.29535	1.73294	1.92144	0.85974	0.81799	0.81856	0.31166	0.99317	1.09106	0.89257	1.25116	1.05876	1.31737	ENST00000373266 /// ENST00000373258 /// ENST00000325722 /// ENST00000426982 /// ENST00000335883 /// ENST00000440579 /// ENST00000431916 /// BC014530 /// NM_024874	Isoform 1 of Uncharacterized protein KIAA0319-like gene:ENSG00000142687 /// KIAA0319-like gene:ENSG00000142687 /// Isoform 1 of Uncharacterized protein KIAA0319-like gene:ENSG00000142687 /// KIAA0319-like gene:ENSG00000142687 /// KIAA0319-like gene:ENSG00000142687 /// KIAA0319-like gene:ENSG00000142687 /// KIAA0319-like gene:ENSG00000142687 /// Homo sapiens KIAA0319-like, mRNA (cDNA clone MGC:111…
2406271	chr1	-	36069120	36069219	4	2406245	proteasome (prosome, macropain) subunit, beta type, 2	PSMB2	5690	0.301336	9.28e-05	0.0165265	0.563836	0.0262313	0.309292	0.000387606	0.0412668	-5.85495	-6.39817	-5.99479	-6.07216	-6.29176	-5.75405	-3.21407	-4.36269	-4.36206	-4.80226	-4.91105	-4.44525	-4.73992	-4.89009	-6.39873	-5.69765	ENST00000373240 /// ENST00000373237 /// BC107901 /// NM_002794	Proteasome subunit beta type (Fragment) gene:ENSG00000126067 /// Proteasome subunit beta type-2 gene:ENSG00000126067 /// Homo sapiens proteasome (prosome, macropain) subunit, beta type, 2, mRNA (cDNA clone MGC:104215 IMAGE:6745302), complete cds. /// Homo sapiens proteasome (prosome, macropain) subunit, beta type, 2 (PSMB2), mRNA.
2406281	chr1	-	36069812	36069891	4	2406245	proteasome (prosome, macropain) subunit, beta type, 2	PSMB2	5690	0.440511	0.00077231	0.042361	0.808764	0.303674	0.714716	0.00244353	0.0945184	-3.86721	-4.50825	-3.98874	-3.73015	-4.11742	-4.47249	-2.98725	-2.1712	-2.90384	-3.07489	-3.51929	-3.76907	-2.96062	-3.45155	-4.70712	-4.15081	ENST00000373240 /// ENST00000373237 /// BC107901 /// NM_002794	Proteasome subunit beta type (Fragment) gene:ENSG00000126067 /// Proteasome subunit beta type-2 gene:ENSG00000126067 /// Homo sapiens proteasome (prosome, macropain) subunit, beta type, 2, mRNA (cDNA clone MGC:104215 IMAGE:6745302), complete cds. /// Homo sapiens proteasome (prosome, macropain) subunit, beta type, 2 (PSMB2), mRNA.
2406289	chr1	-	36070488	36070580	4	2406245	proteasome (prosome, macropain) subunit, beta type, 2	PSMB2	5690	0.337491	0.000762086	0.0420996	0.67488	0.155856	0.573093	0.00281594	0.100126	-6.17218	-7.2576	-6.44404	-5.72513	-5.7255	-6.46005	-3.51767	-4.44707	-5.51814	-5.39618	-4.77263	-4.9465	-5.17629	-5.73329	-6.33692	-6.4576	ENST00000373240 /// ENST00000373237 /// BC107901 /// NM_002794	Proteasome subunit beta type (Fragment) gene:ENSG00000126067 /// Proteasome subunit beta type-2 gene:ENSG00000126067 /// Homo sapiens proteasome (prosome, macropain) subunit, beta type, 2, mRNA (cDNA clone MGC:104215 IMAGE:6745302), complete cds. /// Homo sapiens proteasome (prosome, macropain) subunit, beta type, 2 (PSMB2), mRNA.
2406291	chr1	-	36070680	36070748	4	2406245	proteasome (prosome, macropain) subunit, beta type, 2	PSMB2	5690	0.209622	0.000112371	0.0178451	0.736563	0.340677	0.742575	0.000309617	0.0380799	-5.5511	-5.24098	-5.96554	-5.74966	-5.28306	-5.99251	-2.63516	-4.90162	-2.63841	-3.21465	-3.49186	-5.16377	-3.35871	-5.50289	-5.86844	-6.05297	ENST00000373240 /// ENST00000373237 /// BC107901 /// NM_002794	Proteasome subunit beta type (Fragment) gene:ENSG00000126067 /// Proteasome subunit beta type-2 gene:ENSG00000126067 /// Homo sapiens proteasome (prosome, macropain) subunit, beta type, 2, mRNA (cDNA clone MGC:104215 IMAGE:6745302), complete cds. /// Homo sapiens proteasome (prosome, macropain) subunit, beta type, 2 (PSMB2), mRNA.
2406295	chr1	-	36071179	36071211	4	2406245	proteasome (prosome, macropain) subunit, beta type, 2	PSMB2	5690	0.2792	0.000154217	0.0204957	0.599758	0.0685088	0.431994	0.000624404	0.0511342	-6.81135	-7.61648	-6.64593	-7.74085	-7.05313	-6.56952	-5.10988	-5.5735	-4.69821	-5.545	-5.23466	-5.89003	-4.85037	-6.36927	-7.35209	-7.21489	ENST00000373240 /// ENST00000373237 /// BC107901 /// NM_002794	Proteasome subunit beta type (Fragment) gene:ENSG00000126067 /// Proteasome subunit beta type-2 gene:ENSG00000126067 /// Homo sapiens proteasome (prosome, macropain) subunit, beta type, 2, mRNA (cDNA clone MGC:104215 IMAGE:6745302), complete cds. /// Homo sapiens proteasome (prosome, macropain) subunit, beta type, 2 (PSMB2), mRNA.
2406329	chr1	-	36089443	36089526	4	2406245	proteasome (prosome, macropain) subunit, beta type, 2	PSMB2	5690	0.406099	0.000188572	0.0218216	0.778449	0.203377	0.627509	0.000640103	0.0517437	-4.87797	-5.01607	-5.56569	-5.6424	-5.4237	-4.63392	-3.28078	-3.851	-3.58551	-4.21236	-4.53633	-3.96778	-5.22258	-5.12981	-4.89294	-4.94672	ENST00000373240 /// ENST00000373237 /// BC107901 /// NM_002794	Proteasome subunit beta type (Fragment) gene:ENSG00000126067 /// Proteasome subunit beta type-2 gene:ENSG00000126067 /// Homo sapiens proteasome (prosome, macropain) subunit, beta type, 2, mRNA (cDNA clone MGC:104215 IMAGE:6745302), complete cds. /// Homo sapiens proteasome (prosome, macropain) subunit, beta type, 2 (PSMB2), mRNA.
2406409	chr1	-	36106808	36106836	4	2406245	proteasome (prosome, macropain) subunit, beta type, 2	PSMB2	5690	0.330056	9.35e-06	0.00673658	0.529586	0.00231425	0.125975	3.75e-05	0.0154342	-4.3449	-4.535	-4.83359	-5.13216	-4.4866	-4.43938	-2.75044	-3.31781	-2.86453	-3.32019	-2.89396	-3.79899	-2.66104	-3.82636	-4.44674	-3.82458	ENST00000373240 /// ENST00000373237 /// BC107901 /// NM_002794	Proteasome subunit beta type (Fragment) gene:ENSG00000126067 /// Proteasome subunit beta type-2 gene:ENSG00000126067 /// Homo sapiens proteasome (prosome, macropain) subunit, beta type, 2, mRNA (cDNA clone MGC:104215 IMAGE:6745302), complete cds. /// Homo sapiens proteasome (prosome, macropain) subunit, beta type, 2 (PSMB2), mRNA.
2408201	chr1	-	40562795	40562878	4	2408189	palmitoyl-protein thioesterase 1	PPT1	5538	0.431478	2.26e-05	0.00901176	0.555989	0.000852109	0.0870116	6.56e-05	0.0189709	-0.03371	-0.17823	-0.20675	-0.76886	-0.51924	0.22754	1.04799	1.11706	0.72752	0.7671	1.17082	0.96721	1.03219	0.19315	0.58973	0.21937	ENST00000433473 /// ENST00000449045 /// ENST00000372783 /// ENST00000372776 /// ENST00000372775 /// ENST00000439754 /// ENST00000372779 /// BC008426 /// NM_000310 /// NM_001142604	Palmitoyl-protein thioesterase 1 gene:ENSG00000131238 /// palmitoyl-protein thioesterase 1 isoform 2 precursor gene:ENSG00000131238 /// Palmitoyl-protein thioesterase 1 gene:ENSG00000131238 /// cDNA FLJ53673, highly similar to Palmitoyl-protein thioesterase 1 gene:ENSG00000131238 /// Palmitoyl-protein thioesterase 1 gene:ENSG00000131238 /// cDNA FLJ53673, highly similar to Palmitoyl-protein thioe…
2409116	chr1	-	43391970	43392558	4	2409104	solute carrier family 2 (facilitated glucose transporter), member 1	SLC2A1	6513	0.479727	0.000651047	0.0390377	0.456538	0.000357022	0.0624888	0.000414659	0.0422522	0.24619	0.86068	1.09233	0.85563	1.38223	0.91055	1.277	1.77833	1.99829	2.5483	2.153	1.29075	1.9803	2.23407	2.4465	2.16068	ENST00000426263 /// ENST00000372501 /// ENST00000397019 /// ENST00000439722 /// ENST00000415851 /// ENST00000372500 /// AK292791 /// NM_006516	Solute carrier family 2, facilitated glucose transporter member 1 gene:ENSG00000117394 /// Putative uncharacterized protein SLC2A1 (Fragment) gene:ENSG00000117394 /// cDNA FLJ55703, highly similar to Solute carrier family 2, facilitated glucose transporter member 1 gene:ENSG00000117394 /// 27 kDa protein gene:ENSG00000117394 /// 19 kDa protein gene:ENSG00000117394 /// Putative uncharacterized pro…
2412368	chr1	-	51826874	51826922	4	2412360	epidermal growth factor receptor pathway substrate 15	EPS15	2060	2.33725	2.08e-05	0.00876062	1.64543	0.00326596	0.143124	8.06e-05	0.0205359	0.06252	0.59875	0.07421	0.24553	0.62357	-0.0434	-0.81805	-0.28724	-1.19611	-1.04607	-1.4756	-0.70616	-0.48251	-0.39236	-0.0975	-0.61282	ENST00000371733 /// ENST00000371730 /// ENST00000396118 /// ENST00000396122 /// ENST00000371727 /// ENST00000438644 /// U07707 /// NM_001981 /// NM_001159969	Isoform 1 of Epidermal growth factor receptor substrate 15 gene:ENSG00000085832 /// Epidermal growth factor receptor pathway substrate 15 gene:ENSG00000085832 /// Epidermal growth factor receptor pathway substrate 15 gene:ENSG00000085832 /// Isoform 2 of Epidermal growth factor receptor substrate 15 gene:ENSG00000085832 /// Putative uncharacterized protein EPS15 gene:ENSG00000085832 /// Putative …
2412545	chr1	-	52256573	52256662	4	2412529	nardilysin (N-arginine dibasic convertase)	NRD1	4898	2.06795	8.68e-05	0.0160174	1.61704	0.00349132	0.147157	0.000277877	0.0364133	-1.46248	-1.86438	-1.36773	-1.22377	-1.00525	-1.81947	-2.1064	-2.6957	-2.15734	-3.0713	-2.49615	-2.09385	-2.20309	-1.86343	-2.29235	-2.29994	ENST00000440943 /// ENST00000354831 /// ENST00000352171 /// ENST00000371665 /// BC008775 /// NM_002525 /// NM_001101662	Nardilysin gene:ENSG00000078618 /// nardilysin isoform a gene:ENSG00000078618 /// nardilysin isoform b gene:ENSG00000078618 /// Nardilysin gene:ENSG00000078618 /// Homo sapiens nardilysin (N-arginine dibasic convertase), mRNA (cDNA clone MGC:2024 IMAGE:3138712), complete cds. /// Homo sapiens nardilysin (N-arginine dibasic convertase) (NRD1), transcript variant 1, mRNA. /// Homo sapiens nardilysi…
2412584	chr1	-	52280396	52280452	4	2412529	nardilysin (N-arginine dibasic convertase)	NRD1	4898	2.28388	0.000681517	0.0396759	1.63053	0.0250493	0.303727	0.0023949	0.0936009	-0.92724	-1.10118	-1.28522	-1.03184	-0.99126	-1.92879	-2.26162	-2.07503	-1.8496	-3.67646	-2.14933	-1.61974	-2.33209	-2.0997	-1.6565	-1.87327	ENST00000440943 /// ENST00000354831 /// ENST00000352171 /// ENST00000371665 /// BC008775 /// NM_002525 /// NM_001101662	Nardilysin gene:ENSG00000078618 /// nardilysin isoform a gene:ENSG00000078618 /// nardilysin isoform b gene:ENSG00000078618 /// Nardilysin gene:ENSG00000078618 /// Homo sapiens nardilysin (N-arginine dibasic convertase), mRNA (cDNA clone MGC:2024 IMAGE:3138712), complete cds. /// Homo sapiens nardilysin (N-arginine dibasic convertase) (NRD1), transcript variant 1, mRNA. /// Homo sapiens nardilysi…
2412621	chr1	-	52344024	52344127	4	2412529	nardilysin (N-arginine dibasic convertase)	NRD1	4898	0.489229	3.63e-05	0.01113	0.564319	0.00036125	0.0624888	7.16e-05	0.0194009	-0.20161	0.15694	0.25096	-0.22886	-0.01232	0.54373	1.1942	1.0504	1.13821	0.61671	1.58161	0.9163	0.7032	0.89876	0.91023	1.12263	ENST00000440943 /// ENST00000354831 /// ENST00000352171 /// ENST00000371665 /// BC008775 /// NM_002525 /// NM_001101662	Nardilysin gene:ENSG00000078618 /// nardilysin isoform a gene:ENSG00000078618 /// nardilysin isoform b gene:ENSG00000078618 /// Nardilysin gene:ENSG00000078618 /// Homo sapiens nardilysin (N-arginine dibasic convertase), mRNA (cDNA clone MGC:2024 IMAGE:3138712), complete cds. /// Homo sapiens nardilysin (N-arginine dibasic convertase) (NRD1), transcript variant 1, mRNA. /// Homo sapiens nardilysi…
2412622	chr1	-	52344165	52344268	4	2412529	nardilysin (N-arginine dibasic convertase)	NRD1	4898	0.517812	0.000459345	0.0327247	0.694494	0.0280431	0.316222	0.00171894	0.0812157	0.65426	0.71726	1.23416	0.83787	0.70927	1.50814	1.37939	1.75506	1.96627	1.91622	2.44802	0.98022	1.61328	1.53372	1.37698	1.8431	ENST00000440943 /// ENST00000354831 /// ENST00000352171 /// ENST00000371665 /// BC008775 /// NM_002525 /// NM_001101662	Nardilysin gene:ENSG00000078618 /// nardilysin isoform a gene:ENSG00000078618 /// nardilysin isoform b gene:ENSG00000078618 /// Nardilysin gene:ENSG00000078618 /// Homo sapiens nardilysin (N-arginine dibasic convertase), mRNA (cDNA clone MGC:2024 IMAGE:3138712), complete cds. /// Homo sapiens nardilysin (N-arginine dibasic convertase) (NRD1), transcript variant 1, mRNA. /// Homo sapiens nardilysi…
2413591	chr1	-	54506470	54506503	4	2413578	transmembrane protein 59	TMEM59	9528	2.0504	3.54e-05	0.0110019	1.45903	0.00937572	0.214133	0.000147477	0.0269386	0.61708	0.82442	0.66643	0.70367	0.47085	0.71698	-0.34106	-0.0648	-0.13683	-0.77678	-0.52719	0.20492	-0.54748	0.44941	0.28342	0.21752	ENST00000371348 /// ENST00000371344 /// ENST00000234831 /// ENST00000371341 /// ENST00000371338 /// ENST00000440019 /// ENST00000420738 /// ENST00000452421 /// ENST00000371337 /// AF290615 /// NM_004872	Transmembrane protein 59, isoform CRA_a gene:ENSG00000116209 /// Transmembrane protein 59, isoform CRA_a gene:ENSG00000116209 /// Transmembrane protein 59 gene:ENSG00000116209 /// Transmembrane protein 59, isoform CRA_a gene:ENSG00000116209 /// Transmembrane protein 59 gene:ENSG00000116209 /// Transmembrane protein 59 gene:ENSG00000116209 /// Transmembrane protein 59 gene:ENSG00000116209 /// Tran…
2413610	chr1	-	54518695	54518774	4	2413578	transmembrane protein 59	TMEM59	9528	0.418072	1.91e-06	0.00315153	0.646082	0.00244472	0.128852	8.63e-06	0.00823365	-0.02005	-0.24779	0.25625	0.34057	-0.04483	0.52094	1.23406	1.08409	1.50227	1.44105	1.70033	0.69449	0.67904	0.48287	0.8518	1.11376	ENST00000371348 /// ENST00000371344 /// ENST00000234831 /// ENST00000371341 /// ENST00000371338 /// ENST00000440019 /// ENST00000420738 /// ENST00000452421 /// ENST00000371337 /// AF290615 /// NM_004872	Transmembrane protein 59, isoform CRA_a gene:ENSG00000116209 /// Transmembrane protein 59, isoform CRA_a gene:ENSG00000116209 /// Transmembrane protein 59 gene:ENSG00000116209 /// Transmembrane protein 59, isoform CRA_a gene:ENSG00000116209 /// Transmembrane protein 59 gene:ENSG00000116209 /// Transmembrane protein 59 gene:ENSG00000116209 /// Transmembrane protein 59 gene:ENSG00000116209 /// Tran…
2413944	chr1	-	55532196	55532656	4	2413943	ubiquitin specific peptidase 24	USP24	23358	2.18326	8.74e-05	0.0160371	1.16391	0.332546	0.737048	0.000239918	0.03391	0.44499	0.13119	0.29396	0.17838	0.50849	-0.85705	-0.8329	-1.28256	-0.8271	-1.13218	-0.97437	-0.15598	-0.44257	0.15138	0.10083	-0.16523	GENSCAN00000049536 /// ENST00000294383 /// ENST00000407756 /// BC029660 /// AK055871 /// NM_015306	cdna:Genscan chromosome:GRCh37:1:55534718:55680786:-1 /// Ubiquitin carboxyl-terminal hydrolase 24 gene:ENSG00000162402 /// ubiquitin specific protease 24 gene:ENSG00000162402 /// Homo sapiens ubiquitin specific peptidase 24, mRNA (cDNA clone IMAGE:4995223), complete cds. /// Homo sapiens cDNA FLJ31309 fis, clone LIVER1000155. /// Homo sapiens ubiquitin specific peptidase 24 (USP24), mRNA.
2414596	chr1	-	57535047	57535092	4	2414558	disabled homolog 1 (Drosophila) /// OMA1 homolog, zinc metallopeptidase (S. cerevisiae) /// heterogeneous nuclear ribonucleoprotein A1-like 1	DAB1 /// OMA1 /// HNRNPA1L1	1600 /// 115209 /// 729423	0.281062	8.7e-05	0.0160174	0.372106	0.000954076	0.0903566	0.000190236	0.0303804	1.39614	-0.61251	0.58985	0.92573	0.23707	1.05701	1.64213	2.70743	3.0607	1.89313	2.84621	1.80757	2.95828	1.92302	1.68816	1.74846	ENST00000371236 /// ENST00000371235 /// ENST00000371234 /// ENST00000420954 /// ENST00000414851 /// ENST00000439789 /// ENST00000371233 /// ENST00000371231 /// ENST00000371232 /// ENST00000332102 /// ENST00000371230 /// ENST00000430684 /// ENST00000421528	Isoform DAB555 of Disabled homolog 1 gene:ENSG00000173406 /// Isoform DAB588 of Disabled homolog 1 gene:ENSG00000173406 /// Isoform DAB555 of Disabled homolog 1 gene:ENSG00000173406 /// Isoform DAB553 of Disabled homolog 1 gene:ENSG00000173406 /// Isoform DAB537 of Disabled homolog 1 gene:ENSG00000173406 /// Isoform DAB469 of Disabled homolog 1 gene:ENSG00000173406 /// Isoform DAB555 of Disabled …
2414765	chr1	-	58996277	58996375	4	2414558	disabled homolog 1 (Drosophila) /// OMA1 homolog, zinc metallopeptidase (S. cerevisiae) /// heterogeneous nuclear ribonucleoprotein A1-like 1	DAB1 /// OMA1 /// HNRNPA1L1	1600 /// 115209 /// 729423	4.01286	1.53e-05	0.00779067	1.6626	0.0424807	0.364902	6.37e-05	0.0187379	1.87249	2.14126	1.93098	2.10501	1.73601	1.35177	-0.12147	-0.03881	0.48305	-1.32503	0.26037	0.19202	0.64979	1.2843	2.09586	1.39208	ENST00000371236 /// ENST00000371235 /// ENST00000371234 /// ENST00000420954 /// ENST00000414851 /// ENST00000439789 /// ENST00000371233 /// ENST00000371231 /// ENST00000371232 /// ENST00000332102 /// ENST00000371230 /// ENST00000430684 /// ENST00000421528	Isoform DAB555 of Disabled homolog 1 gene:ENSG00000173406 /// Isoform DAB588 of Disabled homolog 1 gene:ENSG00000173406 /// Isoform DAB555 of Disabled homolog 1 gene:ENSG00000173406 /// Isoform DAB553 of Disabled homolog 1 gene:ENSG00000173406 /// Isoform DAB537 of Disabled homolog 1 gene:ENSG00000173406 /// Isoform DAB469 of Disabled homolog 1 gene:ENSG00000173406 /// Isoform DAB555 of Disabled …
2414767	chr1	-	58999629	58999653	1	2414558	disabled homolog 1 (Drosophila) /// OMA1 homolog, zinc metallopeptidase (S. cerevisiae) /// heterogeneous nuclear ribonucleoprotein A1-like 1	DAB1 /// OMA1 /// HNRNPA1L1	1600 /// 115209 /// 729423	3.6961	0.000916606	0.0455883	2.02024	0.0454218	0.37359	0.00338848	0.108449	0.31378	0.22979	-0.14966	1.16501	0.85303	1.31417	-1.88863	-2.19925	-0.51048	-0.50148	-1.22507	0.42224	-0.94208	-2.19172	0.44321	0.30082	ENST00000371236 /// ENST00000371235 /// ENST00000371234 /// ENST00000420954 /// ENST00000414851 /// ENST00000439789 /// ENST00000371233 /// ENST00000371231 /// ENST00000371232 /// ENST00000332102 /// ENST00000371230 /// ENST00000430684 /// ENST00000421528	Isoform DAB555 of Disabled homolog 1 gene:ENSG00000173406 /// Isoform DAB588 of Disabled homolog 1 gene:ENSG00000173406 /// Isoform DAB555 of Disabled homolog 1 gene:ENSG00000173406 /// Isoform DAB553 of Disabled homolog 1 gene:ENSG00000173406 /// Isoform DAB537 of Disabled homolog 1 gene:ENSG00000173406 /// Isoform DAB469 of Disabled homolog 1 gene:ENSG00000173406 /// Isoform DAB555 of Disabled …
2415915	chr1	-	62921095	62921125	4	2415910	dedicator of cytokinesis 7	DOCK7	85440	1.98061	0.000507769	0.0342986	1.97451	0.000529246	0.0744572	0.000455873	0.0442679	1.85628	2.28298	2.34122	2.23509	2.13851	1.86023	1.24869	1.37356	0.85154	0.75425	1.43748	0.3156	0.84159	1.49182	1.66512	1.37367	GENSCAN00000061130 /// GENSCAN00000028168 /// ENST00000371140 /// ENST00000395441 /// ENST00000251157 /// ENST00000340370 /// ENST00000454575 /// ENST00000404627 /// ENST00000258651 /// BC112387 /// AK292640 /// AK299737 /// BC040835 /// DQ309763 /// DQ34	cdna:Genscan chromosome:GRCh37:1:63113777:63201681:-1 /// cdna:Genscan chromosome:GRCh37:1:63079259:63107405:-1 /// Isoform 1 of Dedicator of cytokinesis protein 7 gene:ENSG00000116641 /// Isoform 6 of Dedicator of cytokinesis protein 7 gene:ENSG00000116641 /// Isoform 2 of Dedicator of cytokinesis protein 7 gene:ENSG00000116641 /// Isoform 5 of Dedicator of cytokinesis protein 7 gene:ENSG0000011…
2415919	chr1	-	62939666	62939729	4	2415910	dedicator of cytokinesis 7	DOCK7	85440	2.41041	0.000590607	0.0370267	1.08148	0.71158	0.923065	0.00115073	0.0667207	0.44131	0.61141	0.84077	0.52902	0.60149	0.23069	-0.21063	-0.6225	-0.44169	-2.25432	-0.10502	0.58866	0.5226	0.04379	0.68796	0.30422	GENSCAN00000061130 /// GENSCAN00000028168 /// ENST00000371140 /// ENST00000395441 /// ENST00000251157 /// ENST00000340370 /// ENST00000454575 /// ENST00000404627 /// ENST00000258651 /// BC112387 /// AK292640 /// AK299737 /// BC040835 /// DQ309763 /// DQ34	cdna:Genscan chromosome:GRCh37:1:63113777:63201681:-1 /// cdna:Genscan chromosome:GRCh37:1:63079259:63107405:-1 /// Isoform 1 of Dedicator of cytokinesis protein 7 gene:ENSG00000116641 /// Isoform 6 of Dedicator of cytokinesis protein 7 gene:ENSG00000116641 /// Isoform 2 of Dedicator of cytokinesis protein 7 gene:ENSG00000116641 /// Isoform 5 of Dedicator of cytokinesis protein 7 gene:ENSG0000011…
2415944	chr1	-	62976265	62976291	3	2415910	dedicator of cytokinesis 7	DOCK7	85440	0.469603	0.000106828	0.0175207	0.543016	0.000824592	0.0863821	0.00020907	0.0319471	1.29909	1.87997	2.07445	1.95022	2.09927	1.89122	2.99432	2.59597	2.93471	3.22423	3.03172	1.96589	2.67758	3.25534	2.87861	2.95577	GENSCAN00000061130 /// GENSCAN00000028168 /// ENST00000371140 /// ENST00000395441 /// ENST00000251157 /// ENST00000340370 /// ENST00000454575 /// ENST00000404627 /// ENST00000258651 /// BC112387 /// AK292640 /// AK299737 /// BC040835 /// DQ309763 /// DQ34	cdna:Genscan chromosome:GRCh37:1:63113777:63201681:-1 /// cdna:Genscan chromosome:GRCh37:1:63079259:63107405:-1 /// Isoform 1 of Dedicator of cytokinesis protein 7 gene:ENSG00000116641 /// Isoform 6 of Dedicator of cytokinesis protein 7 gene:ENSG00000116641 /// Isoform 2 of Dedicator of cytokinesis protein 7 gene:ENSG00000116641 /// Isoform 5 of Dedicator of cytokinesis protein 7 gene:ENSG0000011…
2417322	chr1	-	68299052	68299107	4	2417272	guanine nucleotide binding protein (G protein), gamma 12	GNG12	55970	0.486652	0.000191429	0.0220177	0.530037	0.000632644	0.0777475	0.000277687	0.0364133	-0.12944	0.07634	0.8816	0.43041	0.61147	0.85987	1.55714	1.08226	1.77547	1.58111	1.47442	1.0336	1.57758	0.99493	1.80626	1.44202	ENST00000370982 /// BC005940 /// NM_018841	Guanine nucleotide-binding protein G(I)/G(S)/G(O) subunit gamma-12 gene:ENSG00000172380 /// Homo sapiens guanine nucleotide binding protein (G protein), gamma 12, mRNA (cDNA clone MGC:14561 IMAGE:4049838), complete cds. /// Homo sapiens guanine nucleotide binding protein (G protein), gamma 12 (GNG12), mRNA.
2419115	chr1	-	78161927	78162974	4	2419113	ubiquitin specific peptidase 33	USP33	23032	2.00939	0.000157739	0.0206682	1.73059	0.00143514	0.105764	0.000339102	0.0396268	1.18126	1.2941	1.12582	0.73272	0.93932	1.66107	0.13845	0.34054	-0.2142	0.72811	-0.24811	-0.00987	0.33774	0.53832	0.6165	0.33958	ENST00000370793 /// ENST00000370794 /// ENST00000357428 /// ENST00000370792 /// AF383172 /// NM_015017 /// NM_201624 /// NM_201626	Isoform 2 of Ubiquitin carboxyl-terminal hydrolase 33 gene:ENSG00000077254 /// Isoform 2 of Ubiquitin carboxyl-terminal hydrolase 33 gene:ENSG00000077254 /// Isoform 1 of Ubiquitin carboxyl-terminal hydrolase 33 gene:ENSG00000077254 /// Isoform 3 of Ubiquitin carboxyl-terminal hydrolase 33 gene:ENSG00000077254 /// Homo sapiens pVHL-interacting deubiquitinating enzyme 1 type I (VDU1) mRNA, complet…
2420284	chr1	-	84412810	84412955	4	2420229	tubulin tyrosine ligase-like family, member 7	TTLL7	79739	1.97046	0.000222512	0.0236739	1.06627	0.663327	0.905352	0.000431571	0.0431846	-0.03137	-0.27758	0.46407	0.39261	0.43903	0.5379	-0.99094	-0.17234	-0.88669	-0.97133	-0.60082	-0.09728	0.68668	0.01892	0.22477	-0.0254	ENST00000260505 /// ENST00000370704 /// ENST00000370697 /// ENST00000370703 /// BC048970 /// NM_024686	Isoform 1 of Tubulin polyglutamylase TTLL7 gene:ENSG00000137941 /// TTLL7 protein (Fragment) gene:ENSG00000137941 /// Isoform 3 of Tubulin polyglutamylase TTLL7 gene:ENSG00000137941 /// Isoform 2 of Tubulin polyglutamylase TTLL7 gene:ENSG00000137941 /// Homo sapiens tubulin tyrosine ligase-like family, member 7, mRNA (cDNA clone MGC:57232 IMAGE:5295193), complete cds. /// Homo sapiens tubulin tyr…
2423832	chr1	-	94639848	94640299	4	2423829	Rho GTPase activating protein 29	ARHGAP29	9411	0.626925	9.81e-05	0.0168506	0.770942	0.0117206	0.230911	0.000383913	0.0412042	-0.23376	-0.22087	-0.27355	0.01055	-0.32476	-0.219	0.42491	0.46882	0.50255	0.45651	0.46423	0.14596	-0.11121	0.10463	0.23634	0.44965	ENST00000260526 /// ENST00000370217 /// U90920 /// NM_004815	Isoform 1 of Rho GTPase-activating protein 29 gene:ENSG00000137962 /// Isoform 2 of Rho GTPase-activating protein 29 gene:ENSG00000137962 /// Human PTPL1-associated RhoGAP mRNA, complete cds. /// Homo sapiens Rho GTPase activating protein 29 (ARHGAP29), mRNA.
2427940	chr1	-	111983299	111983513	4	2427930	WD repeat domain 77	WDR77	79084	2.89932	4.05e-05	0.0113457	2.21891	0.000728013	0.0823356	9.86e-05	0.0224486	1.22373	2.20775	0.76038	1.71522	2.06394	1.14285	0.35455	0.50079	-0.38167	0.03618	-0.59352	0.97348	0.09612	0.32015	0.19512	0.26077	ENST00000235090 /// ENST00000421211 /// ENST00000411751 /// ENST00000449340 /// BC016946 /// NM_024102	Methylosome protein 50 gene:ENSG00000116455 /// cDNA FLJ60601, highly similar to Methylosome protein 50 gene:ENSG00000116455 /// cDNA FLJ55120, moderately similar to Methylosome protein 50 gene:ENSG00000116455 /// WD repeat domain 77 gene:ENSG00000116455 /// Homo sapiens WD repeat domain 77, mRNA (cDNA clone MGC:21473 IMAGE:3845908), complete cds. /// Homo sapiens WD repeat domain 77 (WDR77), mRN…
2427942	chr1	-	111983770	111983796	3	2427930	WD repeat domain 77	WDR77	79084	2.69467	1.35e-05	0.00747186	1.00436	0.979059	0.996572	1.55e-05	0.0110702	0.27262	0.26733	0.18051	0.68291	0.88207	0.15059	-0.98626	-0.91408	-0.3409	-1.15628	-1.72301	0.17334	0.11582	0.19865	0.97763	0.53318	ENST00000235090 /// ENST00000421211 /// ENST00000411751 /// ENST00000449340 /// BC016946 /// NM_024102	Methylosome protein 50 gene:ENSG00000116455 /// cDNA FLJ60601, highly similar to Methylosome protein 50 gene:ENSG00000116455 /// cDNA FLJ55120, moderately similar to Methylosome protein 50 gene:ENSG00000116455 /// WD repeat domain 77 gene:ENSG00000116455 /// Homo sapiens WD repeat domain 77, mRNA (cDNA clone MGC:21473 IMAGE:3845908), complete cds. /// Homo sapiens WD repeat domain 77 (WDR77), mRN…
2427945	chr1	-	111983945	111983979	4	2427930	WD repeat domain 77	WDR77	79084	0.530456	0.000649476	0.0389887	0.777233	0.115256	0.517604	0.00248533	0.0953373	1.30555	0.92468	1.1887	0.601	0.91208	1.1908	1.82971	1.6039	1.49822	2.90767	1.83632	1.41886	1.42888	1.37713	1.28544	1.40994	ENST00000235090 /// ENST00000421211 /// ENST00000411751 /// ENST00000449340 /// BC016946 /// NM_024102	Methylosome protein 50 gene:ENSG00000116455 /// cDNA FLJ60601, highly similar to Methylosome protein 50 gene:ENSG00000116455 /// cDNA FLJ55120, moderately similar to Methylosome protein 50 gene:ENSG00000116455 /// WD repeat domain 77 gene:ENSG00000116455 /// Homo sapiens WD repeat domain 77, mRNA (cDNA clone MGC:21473 IMAGE:3845908), complete cds. /// Homo sapiens WD repeat domain 77 (WDR77), mRN…
2429120	chr1	-	114969825	114969898	4	2429069	tripartite motif-containing 33	TRIM33	51592	1.71655	0.000287278	0.0263109	1.54578	0.00190942	0.117774	0.000579157	0.0493185	0.55988	1.0947	0.58829	0.71921	0.44407	0.50095	-0.10506	0.28028	-0.04675	-0.60774	-0.16238	0.02041	-0.14506	0.19782	-0.08143	0.12249	ENST00000369543 /// ENST00000358465 /// ENST00000450349 /// ENST00000448034 /// AF220136 /// NM_015906 /// NM_033020	Isoform Beta of E3 ubiquitin-protein ligase TRIM33 gene:ENSG00000197323 /// Isoform Alpha of E3 ubiquitin-protein ligase TRIM33 gene:ENSG00000197323 /// cDNA FLJ13372 fis, clone PLACE1000706, highly similar to Transcription intermediary factor 1-gamma gene:ENSG00000197323 /// cDNA FLJ13372 fis, clone PLACE1000706, highly similar to Transcription intermediary factor 1-gamma gene:ENSG00000197323 //…
2429186	chr1	-	115128178	115128204	3	2429147	breast carcinoma amplified sequence 2 /// DENN/MADD domain containing 2C	BCAS2 /// DENND2C	10286 /// 163259	3.5547	0.000107951	0.0175942	2.44437	0.00254075	0.130492	0.000305497	0.0377821	-1.21271	0.193	-0.74235	-0.82609	1.00649	-0.63169	-1.75368	-1.92662	-3.12894	-1.96393	-2.21992	-1.17586	-2.27288	-1.34159	-2.07002	-1.43143	ENST00000369541 /// ENST00000393274 /// ENST00000369540 /// ENST00000393276 /// ENST00000369539 /// ENST00000393277 /// BC022880 /// BC063894 /// NM_005872 /// NM_198459	Pre-mRNA-splicing factor SPF27 gene:ENSG00000116752 /// Isoform 1 of DENN domain-containing protein 2C gene:ENSG00000175984 /// Isoform 3 of DENN domain-containing protein 2C gene:ENSG00000175984 /// Isoform 3 of DENN domain-containing protein 2C gene:ENSG00000175984 /// Isoform 1 of DENN domain-containing protein 2C gene:ENSG00000175984 /// Isoform 2 of DENN domain-containing protein 2C gene:ENS…
2429280	chr1	-	115259752	115259886	4	2429277	cold shock domain containing E1, RNA-binding /// neuroblastoma RAS viral (v-ras) oncogene homolog	CSDE1 /// NRAS	7812 /// 4893	1.85922	0.00108884	0.0492525	1.57996	0.00998011	0.219128	0.00278268	0.0996673	-0.5021	-0.13755	-0.33003	0.14214	0.23062	0.04397	-1.23584	-1.04311	-1.06665	-0.671	-0.91768	-0.07571	-1.48276	-0.69246	-0.43076	-1.07854	ENST00000438362 /// ENST00000358528 /// ENST00000339438 /// ENST00000369533 /// ENST00000261443 /// ENST00000369530 /// X02751 /// BC032446 /// NM_007158 /// NM_001130523 /// NM_001007553	upstream of NRAS isoform 3 gene:ENSG00000009307 /// Isoform Long of Cold shock domain-containing protein E1 gene:ENSG00000009307 /// Isoform Short of Cold shock domain-containing protein E1 gene:ENSG00000009307 /// upstream of NRAS isoform 3 gene:ENSG00000009307 /// Isoform Short of Cold shock domain-containing protein E1 gene:ENSG00000009307 /// Isoform Short of Cold shock domain-containing prot…
2429282	chr1	-	115260365	115260566	4	2429277	cold shock domain containing E1, RNA-binding /// neuroblastoma RAS viral (v-ras) oncogene homolog	CSDE1 /// NRAS	7812 /// 4893	1.86965	3e-05	0.0103182	1.65119	0.000302931	0.0585476	5.86e-05	0.0182723	0.3355	0.658	0.52649	0.5735	0.30293	0.68001	-0.42155	-0.4646	-0.32638	-0.3104	-0.42723	-0.30214	-0.75109	0.07116	0.01232	-0.08409	ENST00000438362 /// ENST00000358528 /// ENST00000339438 /// ENST00000369533 /// ENST00000261443 /// ENST00000369530 /// X02751 /// BC032446 /// NM_007158 /// NM_001130523 /// NM_001007553	upstream of NRAS isoform 3 gene:ENSG00000009307 /// Isoform Long of Cold shock domain-containing protein E1 gene:ENSG00000009307 /// Isoform Short of Cold shock domain-containing protein E1 gene:ENSG00000009307 /// upstream of NRAS isoform 3 gene:ENSG00000009307 /// Isoform Short of Cold shock domain-containing protein E1 gene:ENSG00000009307 /// Isoform Short of Cold shock domain-containing prot…
2429321	chr1	-	115282362	115282510	4	2429277	cold shock domain containing E1, RNA-binding /// neuroblastoma RAS viral (v-ras) oncogene homolog	CSDE1 /// NRAS	7812 /// 4893	1.82185	0.000528704	0.0350009	1.52969	0.0076642	0.198983	0.0014673	0.0755727	-1.34407	-1.40369	-1.82922	-1.50666	-1.3249	-1.45357	-2.45435	-2.47023	-2.39322	-2.46572	-1.92859	-2.33791	-2.64695	-2.28505	-1.55402	-1.62734	ENST00000438362 /// ENST00000358528 /// ENST00000339438 /// ENST00000369533 /// ENST00000261443 /// ENST00000369530 /// X02751 /// BC032446 /// NM_007158 /// NM_001130523 /// NM_001007553	upstream of NRAS isoform 3 gene:ENSG00000009307 /// Isoform Long of Cold shock domain-containing protein E1 gene:ENSG00000009307 /// Isoform Short of Cold shock domain-containing protein E1 gene:ENSG00000009307 /// upstream of NRAS isoform 3 gene:ENSG00000009307 /// Isoform Short of Cold shock domain-containing protein E1 gene:ENSG00000009307 /// Isoform Short of Cold shock domain-containing prot…
2433377	chr1	-	147119262	147119359	4	2433371	acid phosphatase 6, lysophosphatidic	ACP6	51205	1.59662	0.000424659	0.0316319	1.58471	0.000493024	0.0723521	0.000397094	0.0417288	1.04862	0.96321	0.85121	0.52562	0.7827	0.78836	0.32533	0.26713	0.4046	0.05162	-0.29069	0.20996	0.18232	0.15336	-0.00242	0.26878	ENST00000369238 /// ENST00000392988 /// AB209248 /// NM_016361	Isoform 1 of Lysophosphatidic acid phosphatase type 6 gene:ENSG00000162836 /// Isoform 2 of Lysophosphatidic acid phosphatase type 6 gene:ENSG00000162836 /// Homo sapiens mRNA for acid phosphatase 6, lysophosphatidic variant protein. /// Homo sapiens acid phosphatase 6, lysophosphatidic (ACP6), mRNA.
2433392	chr1	-	147131764	147131842	4	2433371	acid phosphatase 6, lysophosphatidic	ACP6	51205	0.489062	0.00016213	0.0208006	0.629988	0.00628112	0.18487	0.000534231	0.0471981	-1.09008	-1.29808	-0.88936	-0.85501	-1.42908	-1.32378	0.13153	0.15477	-0.64571	-0.14244	-0.07642	0.00652	-0.40618	-0.42735	-1.21771	-0.36009	ENST00000369238 /// ENST00000392988 /// AB209248 /// NM_016361	Isoform 1 of Lysophosphatidic acid phosphatase type 6 gene:ENSG00000162836 /// Isoform 2 of Lysophosphatidic acid phosphatase type 6 gene:ENSG00000162836 /// Homo sapiens mRNA for acid phosphatase 6, lysophosphatidic variant protein. /// Homo sapiens acid phosphatase 6, lysophosphatidic (ACP6), mRNA.
2434669	chr1	-	150814900	150814934	4	2434633	aryl hydrocarbon receptor nuclear translocator	ARNT	405	0.402998	0.000475719	0.0331323	0.461114	0.00188411	0.117279	0.000815064	0.0578965	0.16656	0.73439	0.3815	0.56548	0.77053	0.64614	1.68739	1.22748	1.31477	3.08796	1.95868	0.79144	1.75585	1.73716	1.79241	2.22767	ENST00000358595 /// ENST00000354396 /// ENST00000342710 /// ENST00000322733 /// ENST00000394700 /// ENST00000368975 /// AF001307 /// AB209877 /// M69238 /// AK290177 /// AK291705 /// AK293027 /// BC060838 /// AK304772 /// AK315812 /// NM_001668 /// NM_178	Isoform 1 of Aryl hydrocarbon receptor nuclear translocator gene:ENSG00000143437 /// Isoform 2 of Aryl hydrocarbon receptor nuclear translocator gene:ENSG00000143437 /// 86 kDa protein gene:ENSG00000143437 /// Isoform 3 of Aryl hydrocarbon receptor nuclear translocator gene:ENSG00000143437 /// cDNA FLJ54656, highly similar to Aryl hydrocarbon receptor nuclear translocator gene:ENSG00000143437 ///…
2434673	chr1	-	150818739	150818782	4	2434633	aryl hydrocarbon receptor nuclear translocator	ARNT	405	0.41033	5.46e-05	0.0132142	0.532437	0.00148452	0.107499	0.000153492	0.0271146	1.72287	1.92092	1.71712	1.64718	1.5671	1.60174	2.62426	2.39491	2.58825	4.04262	3.25646	2.3931	2.62582	2.46826	2.8803	2.65988	ENST00000358595 /// ENST00000354396 /// ENST00000342710 /// ENST00000322733 /// ENST00000394700 /// ENST00000368975 /// AF001307 /// AB209877 /// M69238 /// AK290177 /// AK291705 /// AK293027 /// BC060838 /// AK304772 /// AK315812 /// NM_001668 /// NM_178	Isoform 1 of Aryl hydrocarbon receptor nuclear translocator gene:ENSG00000143437 /// Isoform 2 of Aryl hydrocarbon receptor nuclear translocator gene:ENSG00000143437 /// 86 kDa protein gene:ENSG00000143437 /// Isoform 3 of Aryl hydrocarbon receptor nuclear translocator gene:ENSG00000143437 /// cDNA FLJ54656, highly similar to Aryl hydrocarbon receptor nuclear translocator gene:ENSG00000143437 ///…
2434736	chr1	-	150941405	150941564	4	2434716	LAG1 homolog, ceramide synthase 2	LASS2	29956	0.371005	4.94e-05	0.0126466	0.507989	0.00183142	0.116466	0.000149742	0.0269967	-0.31949	0.28534	-0.47577	0.41524	0.39957	-0.47518	1.14525	0.96143	1.50325	1.80055	1.60005	1.14192	0.05926	1.53463	0.94267	1.06526	ENST00000271688 /// ENST00000368954 /// ENST00000345896 /// ENST00000368949 /// ENST00000361419 /// ENST00000421609 /// ENST00000457392 /// BC001357 /// NM_022075 /// NM_181746	LAG1 longevity assurance homolog 2 gene:ENSG00000143418 /// LAG1 longevity assurance homolog 2 gene:ENSG00000143418 /// LAG1 longevity assurance homolog 2 (S. cerevisiae), isoform CRA_c gene:ENSG00000143418 /// LAG1 homolog, ceramide synthase 2 gene:ENSG00000143418 /// LAG1 homolog, ceramide synthase 2 gene:ENSG00000143418 /// LAG1 homolog, ceramide synthase 2 gene:ENSG00000143418 /// LAG1 homolo…
2435047	chr1	-	151375715	151375807	4	2435044	pogo transposable element with ZNF domain	POGZ	23126	0.402447	0.000456629	0.0327137	0.378614	0.000246253	0.0548003	0.000278266	0.0364133	-0.59541	-0.62954	-0.43505	-0.55763	-0.46272	-0.29669	0.60662	0.02773	0.8541	1.23458	1.36175	-0.29538	0.59337	1.23626	1.62974	1.36114	ENST00000358476 /// ENST00000361398 /// ENST00000368863 /// ENST00000271715 /// ENST00000392723 /// ENST00000409503 /// ENST00000441516 /// ENST00000437847 /// ENST00000450842 /// ENST00000439756 /// BX537838 /// NM_207171 /// NM_145796 /// NM_015100	Isoform 3 of Pogo transposable element with ZNF domain gene:ENSG00000143442 /// Isoform 2 of Pogo transposable element with ZNF domain gene:ENSG00000143442 /// Isoform 5 of Pogo transposable element with ZNF domain gene:ENSG00000143442 /// Isoform 1 of Pogo transposable element with ZNF domain gene:ENSG00000143442 /// Isoform 2 of Pogo transposable element with ZNF domain gene:ENSG00000143442 ///…
2435085	chr1	-	151413415	151413537	4	2435044	pogo transposable element with ZNF domain	POGZ	23126	0.610607	0.000264169	0.02541	0.749909	0.0158063	0.257696	0.000968912	0.0622283	2.4635	2.60627	2.95067	2.48305	2.41685	3.04293	3.33451	3.08125	3.43328	3.44885	3.56325	3.00808	3.18599	2.97779	3.09056	3.11637	ENST00000358476 /// ENST00000361398 /// ENST00000368863 /// ENST00000271715 /// ENST00000392723 /// ENST00000409503 /// ENST00000441516 /// ENST00000437847 /// ENST00000450842 /// ENST00000439756 /// BX537838 /// NM_207171 /// NM_145796 /// NM_015100	Isoform 3 of Pogo transposable element with ZNF domain gene:ENSG00000143442 /// Isoform 2 of Pogo transposable element with ZNF domain gene:ENSG00000143442 /// Isoform 5 of Pogo transposable element with ZNF domain gene:ENSG00000143442 /// Isoform 1 of Pogo transposable element with ZNF domain gene:ENSG00000143442 /// Isoform 2 of Pogo transposable element with ZNF domain gene:ENSG00000143442 ///…
2436380	chr1	-	153932313	153932340	4	2436378	solute carrier family 39 (zinc transporter), member 1	SLC39A1	27173	0.341654	0.000987811	0.0472343	0.300639	0.000358336	0.0624888	0.000507911	0.0463274	2.00955	1.61835	0.96804	1.88029	2.19026	0.69219	2.65855	2.48823	2.69309	4.20954	3.49644	2.0187	3.34528	3.27973	3.92688	3.89779	GENSCAN00000052597 /// ENST00000356205 /// ENST00000368623 /// ENST00000368621 /// ENST00000310483 /// ENST00000429040 /// ENST00000413622 /// ENST00000417348 /// AF132942 /// AF151829 /// AK293389 /// AK297983 /// AK300244 /// BC002563 /// BC003152 /// B	cdna:Genscan chromosome:GRCh37:1:153932574:153935191:-1 /// Zinc transporter ZIP1 gene:ENSG00000143570 /// Zinc transporter ZIP1 gene:ENSG00000143570 /// Zinc transporter ZIP1 gene:ENSG00000143570 /// Zinc transporter ZIP1 gene:ENSG00000143570 /// Solute carrier family 39 (Zinc transporter), member 1 gene:ENSG00000143570 /// Solute carrier family 39 (Zinc transporter), member 1 gene:ENSG000001435…
2436591	chr1	-	154179394	154179919	4	2436576	chromosome 1 open reading frame 189 /// chromosome 1 open reading frame 43	C1orf189 /// C1orf43	388701 /// 25912	1.73851	0.000109452	0.0177134	1.16631	0.180442	0.601556	0.000375568	0.0410838	-0.26106	-0.66618	-0.68001	-0.81405	-0.56013	-0.70195	-1.34137	-1.46408	-1.81043	-1.34389	-1.09895	-0.71787	-1.11482	-0.73601	-0.68675	-0.92382	GENSCAN00000064456 /// ENST00000368525 /// ENST00000362076 /// ENST00000350592 /// ENST00000368521 /// ENST00000368519 /// ENST00000368518 /// ENST00000368516 /// BC088353 /// BC127710 /// BC130509 /// AK093707 /// AK290583 /// BC000152 /// BC001377 /// B	cdna:Genscan chromosome:GRCh37:1:154171903:154192883:-1 /// Conserved hypothetical protein gene:ENSG00000163263 /// Isoform 4 of Uncharacterized protein C1orf43 gene:ENSG00000143612 /// Isoform 2 of Uncharacterized protein C1orf43 gene:ENSG00000143612 /// Isoform 1 of Uncharacterized protein C1orf43 gene:ENSG00000143612 /// Isoform 5 of Uncharacterized protein C1orf43 gene:ENSG00000143612 /// Iso…
2436988	chr1	-	154934816	154935059	4	2436985	SHC (Src homology 2 domain containing) transforming protein 1	SHC1	6464	2.09291	7.16e-05	0.0150233	1.48659	0.0122395	0.234427	0.000289408	0.0370455	1.26657	0.94562	0.58609	1.15168	1.51185	0.68798	0.07635	-0.17243	0.1225	0.22057	-0.44972	0.30679	0.03701	0.88441	0.61486	0.42171	GENSCAN00000035968 /// ENST00000368450 /// ENST00000368453 /// ENST00000368443 /// ENST00000448116 /// ENST00000368445 /// ENST00000368449 /// ENST00000368447 /// ENST00000444664 /// ENST00000368441 /// ENST00000414115 /// ENST00000444179 /// ENST00000412	cdna:Genscan chromosome:GRCh37:1:154936279:154943002:-1 /// cDNA FLJ56101, highly similar to SHC-transforming protein 1 gene:ENSG00000160691 /// SHC (Src homology 2 domain containing) transforming protein 1 isoform 2 gene:ENSG00000160691 /// SHC (Src homology 2 domain containing) transforming protein 1 gene:ENSG00000160691 /// SHC (Src homology 2 domain containing) transforming protein 1 isoform …
2438426	chr1	-	156641281	156641697	4	2438411	nestin	NES	10763	4.16132	0.000436528	0.032071	1.72849	0.112395	0.51245	0.00168176	0.0801963	2.20661	2.76151	2.21789	2.81856	2.96364	2.29049	1.42764	1.35067	0.65336	-1.68038	0.67909	2.19208	2.28901	2.43669	0.56693	1.28333	ENST00000368223 /// ENST00000295582 /// ENST00000255024 /// AF086454 /// NM_006617	Nestin gene:ENSG00000132688 /// CDNA: FLJ21841 fis, clone HEP01831 gene:ENSG00000132688 /// Similar to Nestin gene:ENSG00000132688 /// Homo sapiens full length insert cDNA clone ZD83E07. /// Homo sapiens nestin (NES), mRNA.
2438427	chr1	-	156641931	156642003	4	2438411	nestin	NES	10763	4.33645	9.3e-05	0.0165265	2.40089	0.00739558	0.195811	0.000342379	0.0397308	-0.52255	0.58503	-0.16722	0.6472	0.64889	-0.37876	-1.03772	-1.13465	-3.28781	-2.4956	-1.94963	-0.66296	-0.88627	-1.07298	-2.40571	-0.61276	ENST00000368223 /// ENST00000295582 /// ENST00000255024 /// AF086454 /// NM_006617	Nestin gene:ENSG00000132688 /// CDNA: FLJ21841 fis, clone HEP01831 gene:ENSG00000132688 /// Similar to Nestin gene:ENSG00000132688 /// Homo sapiens full length insert cDNA clone ZD83E07. /// Homo sapiens nestin (NES), mRNA.
2440040	chr1	-	160187267	160187305	4	2440018	DDB1 and CUL4 associated factor 8 /// hypothetical protein LOC729867	DCAF8 /// LOC729867	50717 /// 729867	0.468682	0.000238056	0.0243347	0.648372	0.0166638	0.262484	0.000890687	0.0598204	-1.33868	-1.28978	-0.93672	-0.67697	-0.46615	-0.95774	0.5452	0.06042	0.0604	0.11443	-0.03555	-0.32536	-0.33596	-0.38475	-1.03639	0.48629	GENSCAN00000004194 /// ENST00000418602 /// ENST00000368074 /// ENST00000326837 /// ENST00000368073 /// ENST00000447377 /// ENST00000440682 /// ENST00000407642 /// ENST00000419626 /// BC080597 /// BC098271 /// BC099709 /// BC099846 /// BC111063 /// U06631	cdna:Genscan chromosome:GRCh37:1:160187382:160232337:-1 /// cdna:pseudogene chromosome:GRCh37:1:160171989:160178659:-1 gene:ENSG00000227741 /// cDNA FLJ55296, highly similar to Homo sapiens WD repeat domain 42A (WDR42A), mRNA gene:ENSG00000132716 /// cDNA FLJ55296, highly similar to Homo sapiens WD repeat domain 42A (WDR42A), mRNA gene:ENSG00000132716 /// cDNA FLJ55296, highly similar to Homo sap…
2440048	chr1	-	160188641	160188726	4	2440018	DDB1 and CUL4 associated factor 8 /// hypothetical protein LOC729867	DCAF8 /// LOC729867	50717 /// 729867	0.520842	0.000130314	0.0190053	0.838345	0.199629	0.623582	0.000438083	0.0435482	0.12856	-0.09083	0.2376	0.2639	-0.00775	0.53365	0.84859	1.10564	1.31659	1.21433	1.10787	0.59133	0.54597	0.76764	-0.31017	0.56476	GENSCAN00000004194 /// ENST00000418602 /// ENST00000368074 /// ENST00000326837 /// ENST00000368073 /// ENST00000447377 /// ENST00000440682 /// ENST00000407642 /// ENST00000419626 /// BC080597 /// BC098271 /// BC099709 /// BC099846 /// BC111063 /// U06631	cdna:Genscan chromosome:GRCh37:1:160187382:160232337:-1 /// cdna:pseudogene chromosome:GRCh37:1:160171989:160178659:-1 gene:ENSG00000227741 /// cDNA FLJ55296, highly similar to Homo sapiens WD repeat domain 42A (WDR42A), mRNA gene:ENSG00000132716 /// cDNA FLJ55296, highly similar to Homo sapiens WD repeat domain 42A (WDR42A), mRNA gene:ENSG00000132716 /// cDNA FLJ55296, highly similar to Homo sap…
2440210	chr1	-	160295333	160295419	4	2440143	coatomer protein complex, subunit alpha	COPA	1314	0.615886	0.000555164	0.0358496	0.837749	0.139023	0.55105	0.00208435	0.0874555	1.8508	2.03322	1.9528	1.64327	1.83148	2.04167	2.65134	2.27432	2.53908	3.04267	2.44995	2.04042	2.5197	1.88706	2.19119	2.09971	ENST00000368069 /// ENST00000241704 /// BC038447 /// NM_004371 /// NM_001098398	Isoform 2 of Coatomer subunit alpha gene:ENSG00000122218 /// Isoform 1 of Coatomer subunit alpha gene:ENSG00000122218 /// Homo sapiens coatomer protein complex, subunit alpha, mRNA (cDNA clone MGC:45155 IMAGE:5533230), complete cds. /// Homo sapiens coatomer protein complex, subunit alpha (COPA), transcript variant 2, mRNA. /// Homo sapiens coatomer protein complex, subunit alpha (COPA), transcri…
2440216	chr1	-	160302238	160302346	4	2440143	coatomer protein complex, subunit alpha	COPA	1314	0.440272	5.38e-06	0.00521392	0.586033	0.00053891	0.0744572	1.81e-05	0.0117614	0.87183	0.58809	0.79005	0.40709	0.08854	0.68361	1.75731	1.40358	1.61777	1.99095	2.00573	1.01273	1.23517	1.29067	1.52703	1.6468	ENST00000368069 /// ENST00000241704 /// BC038447 /// NM_004371 /// NM_001098398	Isoform 2 of Coatomer subunit alpha gene:ENSG00000122218 /// Isoform 1 of Coatomer subunit alpha gene:ENSG00000122218 /// Homo sapiens coatomer protein complex, subunit alpha, mRNA (cDNA clone MGC:45155 IMAGE:5533230), complete cds. /// Homo sapiens coatomer protein complex, subunit alpha (COPA), transcript variant 2, mRNA. /// Homo sapiens coatomer protein complex, subunit alpha (COPA), transcri…
2440428	chr1	-	160854874	160855006	4	2440413	intelectin 1 (galactofuranose binding)	ITLN1	55600	0.296195	0.000430695	0.0317999	0.272758	0.00023007	0.0538505	0.000259538	0.0352964	-3.26699	-2.47027	-0.50717	-1.63056	-1.95451	-0.74435	-0.00362	0.0522	-0.3906	0.61718	-0.3098	-0.27801	0.26122	0.21046	-0.32802	0.69435	ENST00000326245 /// AY549722 /// NM_017625	Intelectin-1 gene:ENSG00000179914 /// Homo sapiens omentin mRNA, complete cds. /// Homo sapiens intelectin 1 (galactofuranose binding) (ITLN1), mRNA.
2442155	chr1	-	165721346	165721401	3	2442134	transmembrane and coiled-coil domains 1	TMCO1	54499	2.40308	1.61e-06	0.00293247	1.09649	0.459254	0.813569	2.95e-06	0.00445963	-0.85419	-0.63354	-0.86119	-0.63464	-0.78831	-0.69592	-1.57413	-2.55302	-1.77943	-2.18909	-1.95192	-1.1476	-0.87352	-0.66953	-0.63563	-1.06131	ENST00000367881 /// ENST00000392129 /// AK298614 /// NM_019026	Isoform 1 of Transmembrane and coiled-coil domain-containing protein 1 gene:ENSG00000143183 /// Isoform 2 of Transmembrane and coiled-coil domain-containing protein 1 gene:ENSG00000143183 /// Homo sapiens cDNA FLJ50833 complete cds, highly similar to Transmembrane and coiled-coil domains protein 1. /// Homo sapiens transmembrane and coiled-coil domains 1 (TMCO1), mRNA.
2443954	chr1	-	171604698	171604779	4	2443952	myocilin, trabecular meshwork inducible glucocorticoid response	MYOC	4653	3.39161	0.000130569	0.0190258	2.15361	0.00656897	0.187907	0.00044925	0.0439732	-0.87068	0.2168	-0.10223	-0.80114	0.96101	-0.39051	-2.03444	-1.66795	-1.60126	-1.68908	-2.63942	-0.14043	-1.35278	-1.08246	-2.00409	-1.77633	ENST00000037502 /// ENST00000357746 /// FJ237046 /// NM_000261	Myocilin gene:ENSG00000034971 /// cDNA FLJ54185, highly similar to Myocilin gene:ENSG00000034971 /// Homo sapiens mutant myocilin (MYOC) mRNA, complete cds. /// Homo sapiens myocilin, trabecular meshwork inducible glucocorticoid response (MYOC), mRNA.
2445167	chr1	-	175956130	175956158	4	2445141	ring finger and WD repeat domain 2 /// small Cajal body-specific RNA 3	RFWD2 /// SCARNA3	64326 /// 677679	2.87438	7.15e-05	0.0150233	1.54158	0.0470085	0.377312	0.000298378	0.0376092	1.02047	1.36941	1.4904	1.8757	1.44236	0.80148	-0.25971	0.21903	-1.21104	0.72031	-0.41832	0.665	0.17469	0.67055	1.09175	0.94249	ENST00000367667 /// ENST00000367666 /// ENST00000367669 /// ENST00000367665 /// ENST00000392057 /// ENST00000308769 /// ENST00000314478 /// ENST00000436424 /// AF527539 /// NM_022457 /// NR_002998 /// NM_001001740	Ring finger and WD repeat domain 2 gene:ENSG00000143207 /// Isoform 2 of E3 ubiquitin-protein ligase RFWD2 gene:ENSG00000143207 /// Isoform 1 of E3 ubiquitin-protein ligase RFWD2 gene:ENSG00000143207 /// Isoform 2 of E3 ubiquitin-protein ligase RFWD2 gene:ENSG00000143207 /// Ring finger and WD repeat domain 2 gene:ENSG00000143207 /// RFWD2 protein gene:ENSG00000143207 /// Isoform 3 of E3 ubiquiti…
2445211	chr1	-	176104150	176104180	4	2445141	ring finger and WD repeat domain 2 /// small Cajal body-specific RNA 3	RFWD2 /// SCARNA3	64326 /// 677679	0.60104	0.000800467	0.0430703	0.70076	0.0111784	0.227938	0.00227072	0.0913551	-0.24187	-0.36353	-0.10827	-0.28999	-0.29745	-0.06175	-0.00184	0.49796	0.72795	0.69654	0.61601	0.44396	0.69132	0.42028	-0.19214	0.0659	ENST00000367667 /// ENST00000367666 /// ENST00000367669 /// ENST00000367665 /// ENST00000392057 /// ENST00000308769 /// ENST00000314478 /// ENST00000436424 /// AF527539 /// NM_022457 /// NR_002998 /// NM_001001740	Ring finger and WD repeat domain 2 gene:ENSG00000143207 /// Isoform 2 of E3 ubiquitin-protein ligase RFWD2 gene:ENSG00000143207 /// Isoform 1 of E3 ubiquitin-protein ligase RFWD2 gene:ENSG00000143207 /// Isoform 2 of E3 ubiquitin-protein ligase RFWD2 gene:ENSG00000143207 /// Ring finger and WD repeat domain 2 gene:ENSG00000143207 /// RFWD2 protein gene:ENSG00000143207 /// Isoform 3 of E3 ubiquiti…
2447461	chr1	-	183595705	183596119	4	2447454	actin related protein 2/3 complex, subunit 5, 16kDa	ARPC5	10092	2.12158	0.000146976	0.0199655	1.59685	0.00753393	0.197245	0.000510736	0.0463274	2.17532	2.04427	1.68282	2.97572	2.59066	1.78591	1.1927	1.22325	1.12142	1.25604	0.82649	1.17566	1.44427	1.98511	1.5911	1.47328	ENST00000367534 /// ENST00000294742 /// ENST00000359856 /// AK095424 /// NM_005717	Actin-related protein 2/3 complex subunit 5 gene:ENSG00000162704 /// Isoform 1 of Actin-related protein 2/3 complex subunit 5 gene:ENSG00000162704 /// Isoform 2 of Actin-related protein 2/3 complex subunit 5 gene:ENSG00000162704 /// Homo sapiens cDNA FLJ38105 fis, clone D3OST2001328, highly similar to Actin-related protein 2/3 complex subunit 5. /// Homo sapiens actin related protein 2/3 complex,…
2447898	chr1	-	184777210	184777341	4	2447877	family with sequence similarity 129, member A	FAM129A	116496	1.98966	0.000252577	0.0249954	1.68522	0.00275542	0.134005	0.000602313	0.0504279	1.07937	1.17029	0.93667	1.16783	0.94158	1.57776	-0.04549	0.52869	-0.2099	-0.34823	0.84022	0.14098	0.35616	0.36368	0.77975	0.32265	ENST00000417056 /// ENST00000367511 /// ENST00000392012 /// AF288391 /// NM_052966	Family with sequence similarity 129, member A gene:ENSG00000135842 /// Protein Niban gene:ENSG00000135842 /// 102 kDa protein gene:ENSG00000135842 /// Homo sapiens C1orf24 mRNA, complete cds. /// Homo sapiens family with sequence similarity 129, member A (FAM129A), transcript variant 2, mRNA.
2447959	chr1	-	184943494	184943532	4	2447877	family with sequence similarity 129, member A	FAM129A	116496	0.526652	0.000276237	0.0258471	0.520491	0.000231363	0.0539654	0.000207206	0.0318672	-1.99317	-2.48967	-2.43916	-2.55189	-2.39076	-1.92449	-0.92901	-1.366	-1.44466	-1.5252	-1.60069	-1.00934	-1.58939	-1.3094	-0.95532	-1.91722	ENST00000417056 /// ENST00000367511 /// ENST00000392012 /// AF288391 /// NM_052966	Family with sequence similarity 129, member A gene:ENSG00000135842 /// Protein Niban gene:ENSG00000135842 /// 102 kDa protein gene:ENSG00000135842 /// Homo sapiens C1orf24 mRNA, complete cds. /// Homo sapiens family with sequence similarity 129, member A (FAM129A), transcript variant 2, mRNA.
2448020	chr1	-	185113071	185113161	4	2447993	chromosome 1 open reading frame 25	C1orf25	81627	0.372023	1.13e-05	0.00710472	0.503831	0.00053592	0.0744572	3.34e-05	0.0148591	0.25638	0.02264	0.1842	-0.01361	-0.20432	-0.56254	1.56281	1.04443	0.79447	2.08906	1.37754	1.25108	1.0966	0.98629	0.97347	0.37312	ENST00000367506 /// ENST00000367504 /// ENST00000458395 /// AF288399 /// NM_030934	Isoform 1 of TRM1-like protein gene:ENSG00000121486 /// Isoform 2 of TRM1-like protein gene:ENSG00000121486 /// 24 kDa protein gene:ENSG00000121486 /// Homo sapiens C1orf25 mRNA, complete cds. /// Homo sapiens chromosome 1 open reading frame 25 (C1orf25), mRNA.
2448994	chr1	-	192985305	192985410	4	2448971	ubiquitin carboxyl-terminal hydrolase L5	UCHL5	51377	3.5351	2.24e-05	0.00896918	1.87898	0.0100506	0.219627	9.62e-05	0.0222139	-0.95726	-0.7252	-1.4388	-0.40381	-0.79796	-0.59115	-3.39849	-2.92792	-2.35858	-2.33034	-2.18857	-1.35601	-3.05554	-1.49349	-1.24963	-1.49021	GENSCAN00000066901 /// GENSCAN00000029185 /// GENSCAN00000029184 /// GENSCAN00000050203 /// ENST00000439152 /// ENST00000367454 /// ENST00000420791 /// ENST00000367452 /// ENST00000367453 /// ENST00000367451 /// ENST00000367450 /// ENST00000367455 /// ENS	cdna:Genscan chromosome:GRCh37:1:192821840:192845440:-1 /// cdna:Genscan chromosome:GRCh37:1:192985481:193029104:-1 /// cdna:Genscan chromosome:GRCh37:1:192962750:192963807:-1 /// cdna:Genscan chromosome:GRCh37:1:192912455:192925650:-1 /// cdna:pseudogene chromosome:GRCh37:1:192962579:192963807:-1 gene:ENSG00000234473 /// Isoform 3 of Ubiquitin carboxyl-terminal hydrolase isozyme L5 gene:ENSG0000…
2449027	chr1	-	193028315	193028369	4	2448971	ubiquitin carboxyl-terminal hydrolase L5	UCHL5	51377	0.570671	0.000777347	0.0424951	0.760855	0.0625223	0.418777	0.00298535	0.102701	-0.77817	-0.33119	-0.2541	-0.49874	-0.19988	-0.47261	0.14493	0.01511	0.39364	0.93676	0.44366	-0.16681	-0.22319	-0.27962	-0.05003	0.57894	GENSCAN00000066901 /// GENSCAN00000029185 /// GENSCAN00000029184 /// GENSCAN00000050203 /// ENST00000439152 /// ENST00000367454 /// ENST00000420791 /// ENST00000367452 /// ENST00000367453 /// ENST00000367451 /// ENST00000367450 /// ENST00000367455 /// ENS	cdna:Genscan chromosome:GRCh37:1:192821840:192845440:-1 /// cdna:Genscan chromosome:GRCh37:1:192985481:193029104:-1 /// cdna:Genscan chromosome:GRCh37:1:192962750:192963807:-1 /// cdna:Genscan chromosome:GRCh37:1:192912455:192925650:-1 /// cdna:pseudogene chromosome:GRCh37:1:192962579:192963807:-1 gene:ENSG00000234473 /// Isoform 3 of Ubiquitin carboxyl-terminal hydrolase isozyme L5 gene:ENSG0000…
2452891	chr1	-	206776320	206776528	4	2452859	ligatin	LGTN	1939	0.565204	0.000430727	0.0317999	0.586179	0.000782272	0.0842684	0.000508591	0.0463274	-0.01048	0.46321	-0.03268	-0.27973	0.14282	0.13833	0.55117	1.11537	0.56909	0.99663	1.23475	0.43505	0.75533	0.93684	0.82948	1.24746	ENST00000271764 /// ENST00000367111 /// ENST00000367114 /// ENST00000437518 /// AF220417 /// NM_006893	Isoform 1 of Ligatin gene:ENSG00000143486 /// Ligatin gene:ENSG00000143486 /// Isoform 2 of Ligatin gene:ENSG00000143486 /// Ligatin gene:ENSG00000143486 /// Homo sapiens hepatocellular carcinoma-associated antigen 56 (HCA56) mRNA, complete cds. /// Homo sapiens ligatin (LGTN), mRNA.
2453795	chr1	-	209788616	209788707	4	2453793	laminin, beta 3	LAMB3	3914	2.08324	0.00011293	0.0178451	1.5341	0.00965605	0.216647	0.000423981	0.042809	-0.2636	-0.34205	0.1012	0.3559	0.4992	0.35914	-0.40057	-0.94381	-1.23072	-1.04911	-1.07843	-0.77768	-0.58135	-0.52333	0.0721	-0.68521	ENST00000356082 /// ENST00000451182 /// ENST00000367030 /// ENST00000391911 /// ENST00000455193 /// ENST00000415782 /// BC075838 /// NM_000228 /// NM_001127641 /// NM_001017402	Laminin subunit beta-3 gene:ENSG00000196878 /// cDNA FLJ61309, highly similar to Laminin beta-3 chain gene:ENSG00000196878 /// Laminin subunit beta-3 gene:ENSG00000196878 /// Laminin subunit beta-3 gene:ENSG00000196878 /// 18 kDa protein gene:ENSG00000196878 /// cDNA FLJ61309, highly similar to Laminin beta-3 chain gene:ENSG00000196878 /// Homo sapiens laminin, beta 3, mRNA (cDNA clone MGC:88729 …
2454557	chr1	-	212148551	212148675	4	2454532	integrator complex subunit 7	INTS7	25896	2.08561	0.000400495	0.0307817	2.02026	0.000601592	0.0765309	0.000426381	0.0428654	1.69409	2.06029	2.22695	2.2561	2.00504	2.36347	0.4688	0.76452	1.09847	1.43394	1.43689	1.09737	0.72874	1.45668	1.70898	0.44046	GENSCAN00000057967 /// ENST00000366994 /// ENST00000366993 /// ENST00000366992 /// ENST00000440600 /// AK297225 /// BC020523 /// BC030716 /// BC033918 /// BC036009 /// NM_015434	cdna:Genscan chromosome:GRCh37:1:212115166:212208779:-1 /// Isoform 1 of Integrator complex subunit 7 gene:ENSG00000143493 /// Isoform 2 of Integrator complex subunit 7 gene:ENSG00000143493 /// Isoform 3 of Integrator complex subunit 7 gene:ENSG00000143493 /// cDNA FLJ55723 gene:ENSG00000143493 /// Homo sapiens cDNA FLJ55723 complete cds. /// Homo sapiens integrator complex subunit 7, mRNA (cDNA …
2455937	chr1	-	216680346	216680438	4	2455933	estrogen-related receptor gamma	ESRRG	2104	1.56352	0.000637569	0.0385801	1.31238	0.0210012	0.284772	0.00218978	0.0899808	0.52049	0.28228	0.66836	0.63356	0.39674	0.72019	0.12218	-0.11741	-0.18006	-0.35795	-0.00607	-0.22221	0.16363	0.39543	0.32632	0.06058	ENST00000361525 /// ENST00000408911 /// ENST00000391890 /// ENST00000354407 /// ENST00000455696 /// ENST00000393790 /// ENST00000366940 /// ENST00000359162 /// ENST00000361395 /// ENST00000366938 /// ENST00000360012 /// ENST00000366937 /// BC064700 /// NM	Isoform 2 of Estrogen-related receptor gamma gene:ENSG00000196482 /// Isoform 1 of Estrogen-related receptor gamma gene:ENSG00000196482 /// Isoform 3 of Estrogen-related receptor gamma gene:ENSG00000196482 /// Isoform 2 of Estrogen-related receptor gamma gene:ENSG00000196482 /// cDNA FLJ16023 fis, clone BRAWH2017250, highly similar to ESTROGEN-RELATED RECEPTOR GAMMA gene:ENSG00000196482 /// Isofo…
2455980	chr1	-	216896642	216896780	4	2455933	estrogen-related receptor gamma	ESRRG	2104	0.522511	0.000359137	0.0293363	0.51731	0.000310479	0.0595912	0.000281084	0.036628	0.30465	-0.00462	0.30518	-0.35882	0.14155	0.04172	0.40515	1.0405	0.97204	1.74479	0.87791	1.19243	1.2965	0.73707	1.03256	0.85399	ENST00000361525 /// ENST00000408911 /// ENST00000391890 /// ENST00000354407 /// ENST00000455696 /// ENST00000393790 /// ENST00000366940 /// ENST00000359162 /// ENST00000361395 /// ENST00000366938 /// ENST00000360012 /// ENST00000366937 /// BC064700 /// NM	Isoform 2 of Estrogen-related receptor gamma gene:ENSG00000196482 /// Isoform 1 of Estrogen-related receptor gamma gene:ENSG00000196482 /// Isoform 3 of Estrogen-related receptor gamma gene:ENSG00000196482 /// Isoform 2 of Estrogen-related receptor gamma gene:ENSG00000196482 /// cDNA FLJ16023 fis, clone BRAWH2017250, highly similar to ESTROGEN-RELATED RECEPTOR GAMMA gene:ENSG00000196482 /// Isofo…
2456786	chr1	-	220195721	220195860	4	2456746	glutamyl-prolyl-tRNA synthetase	EPRS	2058	0.599994	0.000226519	0.0238873	0.62528	0.000504505	0.0729607	0.000277784	0.0364133	1.45329	1.50059	1.54706	1.10718	1.63228	1.5102	1.97357	2.46096	2.27587	1.88272	2.38395	1.98162	2.45787	2.10003	2.10953	2.03025	ENST00000366923 /// ENST00000435048 /// BC126275 /// NM_004446	glutamyl-prolyl tRNA synthetase gene:ENSG00000136628 /// cDNA FLJ56021, highly similar to Bifunctional aminoacyl-tRNA synthetase[Includes: Glutamyl-tRNA synthetase (Fragment) gene:ENSG00000136628 /// Homo sapiens glutamyl-prolyl-tRNA synthetase, mRNA (cDNA clone MGC:161553 IMAGE:8991991), complete cds. /// Homo sapiens glutamyl-prolyl-tRNA synthetase (EPRS), mRNA.
2456790	chr1	-	220203733	220203789	4	2456746	glutamyl-prolyl-tRNA synthetase	EPRS	2058	0.581391	0.00102839	0.0479953	0.68154	0.0123591	0.235528	0.00284793	0.10041	2.80193	2.60099	3.04885	2.40379	2.26102	3.09094	3.52028	3.29	3.89667	3.42728	3.28413	3.22679	3.71009	3.37577	3.03582	2.92345	ENST00000366923 /// ENST00000435048 /// BC126275 /// NM_004446	glutamyl-prolyl tRNA synthetase gene:ENSG00000136628 /// cDNA FLJ56021, highly similar to Bifunctional aminoacyl-tRNA synthetase[Includes: Glutamyl-tRNA synthetase (Fragment) gene:ENSG00000136628 /// Homo sapiens glutamyl-prolyl-tRNA synthetase, mRNA (cDNA clone MGC:161553 IMAGE:8991991), complete cds. /// Homo sapiens glutamyl-prolyl-tRNA synthetase (EPRS), mRNA.
2458608	chr1	-	226107636	226108138	4	2458607	left-right determination factor 1 /// pyrroline-5-carboxylate reductase family, member 2	LEFTY1 /// PYCR2	10637 /// 29920	1.96929	0.000120164	0.0183619	1.50221	0.00834226	0.205316	0.000437294	0.0435221	1.41597	0.92746	0.86834	0.98821	1.54351	0.98262	0.0169	0.20172	0.27085	0.05723	0.17	0.08934	0.14882	0.49019	0.88646	1.05483	ENST00000419724 /// ENST00000345037 /// ENST00000343818 /// ENST00000316940 /// ENST00000316918 /// ENST00000446534 /// ENST00000366823 /// AK001508 /// NM_013328	cDNA FLJ54750, moderately similar to Pyrroline-5-carboxylate reductase 2 gene:ENSG00000143811 /// cdna:known chromosome:GRCh37:1:226107578:226110448:-1 gene:ENSG00000143811 /// cdna:known chromosome:GRCh37:1:226107585:226111965:-1 gene:ENSG00000143811 /// 33 kDa protein gene:ENSG00000143811 /// cdna:known chromosome:GRCh37:1:226108155:226111950:-1 gene:ENSG00000143811 /// cdna:known chromosome:GR…
2458654	chr1	-	226175620	226175813	4	2458649	chromosome 1 open reading frame 55	C1orf55	163859	0.430383	8.65e-05	0.0160174	0.508202	0.000729812	0.0823356	0.000172067	0.0288639	0.97066	0.73884	1.01026	0.78894	1.17239	0.20167	1.64796	1.61448	1.73994	2.87346	2.27466	1.41956	1.81856	2.02648	1.7001	1.98689	ENST00000366818 /// ENST00000272091 /// ENST00000366817 /// NM_152608 /// BC071563	Isoform 2 of UPF0667 protein C1orf55 gene:ENSG00000143751 /// Isoform 1 of UPF0667 protein C1orf55 gene:ENSG00000143751 /// Isoform 3 of UPF0667 protein C1orf55 gene:ENSG00000143751 /// Homo sapiens chromosome 1 open reading frame 55 (C1orf55), mRNA. /// Homo sapiens chromosome 1 open reading frame 55, mRNA (cDNA clone MGC:87025 IMAGE:5261192), complete cds.
2458703	chr1	-	226332502	226332625	4	2458701	acyl-Coenzyme A binding domain containing 3 /// acyl-CoA binding domain containing 3	ACBD3 /// ACBD3	64746 /// 64746	1.87282	0.000110933	0.0178176	1.57813	0.00203454	0.120655	0.00029254	0.0373316	0.53958	0.82615	0.56519	0.77309	0.75979	0.28364	-0.22976	0.09002	-0.38053	-0.53779	-0.34514	0.24385	-0.47692	-0.18506	0.39148	-0.14155	ENST00000366812 /// BC045533 /// NM_022735	Golgi resident protein GCP60 gene:ENSG00000182827 /// Homo sapiens acyl-Coenzyme A binding domain containing 3, mRNA (cDNA clone MGC:57123 IMAGE:5259930), complete cds. /// Homo sapiens acyl-CoA binding domain containing 3 (ACBD3), mRNA.
2458716	chr1	-	226352509	226352575	4	2458701	acyl-Coenzyme A binding domain containing 3 /// acyl-CoA binding domain containing 3	ACBD3 /// ACBD3	64746 /// 64746	0.621755	0.000420996	0.0314883	0.690115	0.00332303	0.144091	0.000937268	0.0613078	1.99923	2.25958	2.1721	2.16759	2.12917	1.95472	2.96969	2.79999	2.7778	2.52759	2.9215	2.5318	3.14978	2.6498	2.3428	2.56994	ENST00000366812 /// BC045533 /// NM_022735	Golgi resident protein GCP60 gene:ENSG00000182827 /// Homo sapiens acyl-Coenzyme A binding domain containing 3, mRNA (cDNA clone MGC:57123 IMAGE:5259930), complete cds. /// Homo sapiens acyl-CoA binding domain containing 3 (ACBD3), mRNA.
2458717	chr1	-	226352594	226352619	2	2458701	acyl-Coenzyme A binding domain containing 3 /// acyl-CoA binding domain containing 3	ACBD3 /// ACBD3	64746 /// 64746	0.517051	0.000267472	0.0255142	0.607427	0.00296212	0.137948	0.000644207	0.051819	0.56485	0.92256	0.31085	1.21725	0.88434	0.33743	1.70888	1.24096	1.50294	2.06395	1.77244	0.96552	1.47086	1.60427	1.33936	1.74714	ENST00000366812 /// BC045533 /// NM_022735	Golgi resident protein GCP60 gene:ENSG00000182827 /// Homo sapiens acyl-Coenzyme A binding domain containing 3, mRNA (cDNA clone MGC:57123 IMAGE:5259930), complete cds. /// Homo sapiens acyl-CoA binding domain containing 3 (ACBD3), mRNA.
2458797	chr1	-	226549722	226549767	4	2458773	poly (ADP-ribose) polymerase 1	PARP1	142	2.66393	0.000166802	0.0208286	2.0106	0.00320872	0.142235	0.000460022	0.0445061	-1.79725	-2.04341	-3.10195	-2.31611	-1.9523	-2.60714	-4.16486	-3.42354	-3.96422	-2.98761	-4.04269	-4.11687	-3.56852	-3.17123	-2.73835	-2.9583	ENST00000366794 /// ENST00000366792 /// ENST00000366791 /// ENST00000366790 /// J03473 /// NM_001618	Poly [ADP-ribose] polymerase 1 gene:ENSG00000143799 /// Poly (ADP-ribose) polymerase 1 gene:ENSG00000143799 /// Poly (ADP-ribose) polymerase 1 gene:ENSG00000143799 /// Poly (ADP-ribose) polymerase 1 gene:ENSG00000143799 /// Human poly(ADP-ribose) synthetase mRNA, complete cds. /// Homo sapiens poly (ADP-ribose) polymerase 1 (PARP1), mRNA.
2460493	chr1	-	231359808	231359991	4	2460487	chromosome 1 open reading frame 131	C1orf131	128061	2.17835	0.000197451	0.0222608	2.08284	0.000351251	0.0624888	0.000214076	0.0323556	1.67441	1.83051	1.255	1.32513	1.63202	1.71215	0.28042	0.90799	0.91199	-0.34494	0.48605	0.29179	-0.06168	0.59637	0.91761	0.82084	ENST00000318906 /// ENST00000366649 /// ENST00000366651 /// ENST00000366648 /// ENST00000451322 /// ENST00000421623 /// ENST00000437335 /// BC036800 /// NM_152379	Chromosome 1 open reading frame 131, isoform CRA_a gene:ENSG00000143633 /// Isoform 2 of Uncharacterized protein C1orf131 gene:ENSG00000143633 /// Isoform 3 of Uncharacterized protein C1orf131 gene:ENSG00000143633 /// Chromosome 1 open reading frame 131 gene:ENSG00000143633 /// Chromosome 1 open reading frame 131 gene:ENSG00000143633 /// 33 kDa protein gene:ENSG00000143633 /// Isoform 4 of Unchar…
2460833	chr1	-	232533908	232534184	4	2460817	signal-induced proliferation-associated 1 like 2	SIPA1L2	57568	2.16085	4.81e-05	0.012439	1.83565	0.000527175	0.0743964	0.000100467	0.0225924	2.89577	3.39003	3.25507	3.03093	3.00735	3.6496	2.19835	2.128	1.65739	2.40406	2.07817	2.26598	1.78426	2.1667	2.82796	2.59762	ENST00000366630 /// ENST00000262861 /// ENST00000308942 /// AY168879 /// NM_020808	Isoform 1 of Signal-induced proliferation-associated 1-like protein 2 gene:ENSG00000116991 /// Isoform 1 of Signal-induced proliferation-associated 1-like protein 2 gene:ENSG00000116991 /// Isoform 2 of Signal-induced proliferation-associated 1-like protein 2 gene:ENSG00000116991 /// Homo sapiens SPA-1-like 2 (SPAL2) mRNA, complete cds. /// Homo sapiens signal-induced proliferation-associated 1 l…
2462027	chr1	-	235856680	235856772	4	2461999	lysosomal trafficking regulator	LYST	1130	0.513991	0.000461717	0.0327247	0.510556	0.000420678	0.0673109	0.000381283	0.0411637	0.69836	0.81133	1.19794	0.75135	0.84984	0.2312	1.72183	1.47428	1.30395	2.49121	1.59301	1.781	1.53018	1.3683	2.11789	1.83528	ENST00000389794 /// ENST00000389793 /// U67615 /// NM_000081	Isoform 1 of Lysosomal-trafficking regulator gene:ENSG00000143669 /// Isoform 1 of Lysosomal-trafficking regulator gene:ENSG00000143669 /// Human beige protein homolog (chs) mRNA, complete cds. /// Homo sapiens lysosomal trafficking regulator (LYST), mRNA.
2462475	chr1	-	236721582	236721795	4	2462456	HEAT repeat containing 1	HEATR1	55127	0.433405	0.000300708	0.0269474	0.562878	0.00630707	0.18507	0.000887497	0.059819	-2.76229	-2.57008	-1.85779	-2.03367	-2.34563	-2.37302	-1.26818	-1.51711	-1.00616	-1.71379	-0.08243	-1.15367	-1.80537	-1.60142	-1.10801	-1.80474	ENST00000366581 /// ENST00000366582 /// BC150614 /// NM_018072	HEAT repeat containing 1 gene:ENSG00000119285 /// HEAT repeat-containing protein 1 gene:ENSG00000119285 /// Homo sapiens HEAT repeat containing 1, mRNA (cDNA clone MGC:183524 IMAGE:9056984), complete cds. /// Homo sapiens HEAT repeat containing 1 (HEATR1), mRNA.
2462476	chr1	-	236722335	236722391	4	2462456	HEAT repeat containing 1	HEATR1	55127	0.44334	0.000172287	0.021064	0.540237	0.00208069	0.121531	0.000411787	0.0421167	0.91353	0.35687	1.21716	0.86121	0.92701	0.96554	1.67133	1.49574	1.59054	2.92705	2.55068	1.61447	1.97672	1.74126	1.76785	1.70914	ENST00000366581 /// ENST00000366582 /// BC150614 /// NM_018072	HEAT repeat containing 1 gene:ENSG00000119285 /// HEAT repeat-containing protein 1 gene:ENSG00000119285 /// Homo sapiens HEAT repeat containing 1, mRNA (cDNA clone MGC:183524 IMAGE:9056984), complete cds. /// Homo sapiens HEAT repeat containing 1 (HEATR1), mRNA.
2462477	chr1	-	236723015	236723097	4	2462456	HEAT repeat containing 1	HEATR1	55127	0.358585	0.000426876	0.0317028	0.353521	0.000375204	0.0636647	0.000342874	0.0397605	0.31952	0.20935	0.96138	0.68454	1.03739	-0.10226	1.49652	1.18459	1.55159	2.99951	2.75746	2.59	1.59784	1.43505	2.23992	2.22946	ENST00000366581 /// ENST00000366582 /// BC150614 /// NM_018072	HEAT repeat containing 1 gene:ENSG00000119285 /// HEAT repeat-containing protein 1 gene:ENSG00000119285 /// Homo sapiens HEAT repeat containing 1, mRNA (cDNA clone MGC:183524 IMAGE:9056984), complete cds. /// Homo sapiens HEAT repeat containing 1 (HEATR1), mRNA.
2463447	chr1	-	241667408	241667443	2	2463425	fumarate hydratase	FH	2271	3.13484	3.3e-05	0.0107412	2.14244	0.00165983	0.113264	0.000105231	0.0231075	-0.2298	-0.27558	-0.57045	-0.15611	-0.03736	-1.15405	-1.55521	-1.69718	-2.13016	-2.93596	-1.9429	-2.37044	-1.41315	-1.12115	-1.73837	-0.87261	ENST00000366560 /// ENST00000431384 /// U59309 /// NM_000143	Isoform Mitochondrial of Fumarate hydratase, mitochondrial gene:ENSG00000091483 /// Isoform Cytoplasmic of Fumarate hydratase, mitochondrial gene:ENSG00000091483 /// Human fumarase precursor (FH) mRNA, nuclear gene encoding mitochondrial protein, complete cds. /// Homo sapiens fumarate hydratase (FH), nuclear gene encoding mitochondrial protein, mRNA.
2463454	chr1	-	241675278	241675415	4	2463425	fumarate hydratase	FH	2271	0.534043	0.000300647	0.0269474	0.656871	0.00745914	0.196233	0.000927034	0.0610463	3.83532	3.6526	4.14056	3.39315	3.23715	4.16943	4.60696	4.67044	4.91823	4.45656	4.56285	4.39509	4.70314	4.57407	3.99884	4.05063	ENST00000366560 /// ENST00000431384 /// U59309 /// NM_000143	Isoform Mitochondrial of Fumarate hydratase, mitochondrial gene:ENSG00000091483 /// Isoform Cytoplasmic of Fumarate hydratase, mitochondrial gene:ENSG00000091483 /// Human fumarase precursor (FH) mRNA, nuclear gene encoding mitochondrial protein, complete cds. /// Homo sapiens fumarate hydratase (FH), nuclear gene encoding mitochondrial protein, mRNA.
2465187	chr1	-	246704172	246704241	4	2465182	transcription factor B2, mitochondrial	TFB2M	64216	3.87387	9.07e-06	0.00662132	2.31026	0.00123737	0.10054	3.32e-05	0.0148591	0.91598	0.86047	1.53841	0.83495	0.59189	1.66933	-1.5627	-0.94457	-0.57266	-0.43677	-0.90965	-0.92577	-0.04948	0.39414	0.72801	-0.84464	ENST00000366514 /// BC003383 /// NM_022366	Dimethyladenosine transferase 2, mitochondrial gene:ENSG00000162851 /// Homo sapiens transcription factor B2, mitochondrial, mRNA (cDNA clone MGC:5368 IMAGE:3049009), complete cds. /// Homo sapiens transcription factor B2, mitochondrial (TFB2M), nuclear gene encoding mitochondrial protein, mRNA.
2466169	chr2	+	277638	277906	4	2466141	acid phosphatase 1, soluble	ACP1	52	1.7385	0.000172911	0.021064	1.50389	0.00254324	0.13054	0.00044078	0.0436598	1.068	1.01597	0.82932	0.79789	0.77483	1.02079	0.27373	0.52625	-0.05098	-0.26727	0.11806	0.3671	0.36015	0.6026	-0.06735	0.38301	GENSCAN00000027828 /// ENST00000272065 /// ENST00000272067 /// ENST00000407983 /// ENST00000413140 /// ENST00000442386 /// ENST00000405364 /// ENST00000405233 /// ENST00000449425 /// ENST00000439645 /// ENST00000272066 /// ENST00000453390 /// BC106011 ///	cdna:Genscan chromosome:GRCh37:2:263676:277304:1 /// Isoform 1 of Low molecular weight phosphotyrosine protein phosphatase gene:ENSG00000143727 /// Isoform 2 of Low molecular weight phosphotyrosine protein phosphatase gene:ENSG00000143727 /// acid phosphatase 1, soluble isoform d gene:ENSG00000143727 /// 9 kDa protein gene:ENSG00000143727 /// 5 kDa protein gene:ENSG00000143727 /// 5 kDa protein g…
2473194	chr2	+	24881552	24881627	4	2473149	nuclear receptor coactivator 1	NCOA1	8648	0.53245	6.78e-05	0.0146683	0.653417	0.00251792	0.130288	0.000209648	0.0320062	1.78291	2.00272	2.27478	1.99185	1.90119	2.1686	2.70726	2.76067	2.73525	3.59058	2.85436	2.4854	2.6462	2.64759	2.85455	2.53759	ENST00000406961 /// ENST00000405141 /// ENST00000407230 /// ENST00000348332 /// ENST00000395856 /// ENST00000288599 /// BC111534 /// NM_003743 /// NM_147233 /// NM_147223	Isoform 1 of Nuclear receptor coactivator 1 gene:ENSG00000084676 /// Nuclear receptor coactivator 1 isoform 2 gene:ENSG00000084676 /// Putative uncharacterized protein NCOA1 gene:ENSG00000084676 /// Isoform 1 of Nuclear receptor coactivator 1 gene:ENSG00000084676 /// Isoform 3 of Nuclear receptor coactivator 1 gene:ENSG00000084676 /// Nuclear receptor coactivator 1 isoform 2 gene:ENSG00000084676 …
2473213	chr2	+	24920527	24920615	4	2473149	nuclear receptor coactivator 1	NCOA1	8648	1.77953	0.000125059	0.0185791	1.16799	0.199311	0.623386	0.000419875	0.0426035	0.33507	0.44155	0.25363	0.37887	0.63905	0.26808	-0.51217	0.16297	-0.37001	-0.68983	-0.81822	0.01317	0.14021	0.22138	0.25001	0.18529	ENST00000406961 /// ENST00000405141 /// ENST00000407230 /// ENST00000348332 /// ENST00000395856 /// ENST00000288599 /// BC111534 /// NM_003743 /// NM_147233 /// NM_147223	Isoform 1 of Nuclear receptor coactivator 1 gene:ENSG00000084676 /// Nuclear receptor coactivator 1 isoform 2 gene:ENSG00000084676 /// Putative uncharacterized protein NCOA1 gene:ENSG00000084676 /// Isoform 1 of Nuclear receptor coactivator 1 gene:ENSG00000084676 /// Isoform 3 of Nuclear receptor coactivator 1 gene:ENSG00000084676 /// Nuclear receptor coactivator 1 isoform 2 gene:ENSG00000084676 …
2473232	chr2	+	24951209	24951339	4	2473149	nuclear receptor coactivator 1	NCOA1	8648	1.64353	0.000765193	0.0421492	1.30808	0.0407131	0.359597	0.00284439	0.10041	-0.22511	-0.82966	-0.73104	-0.82835	-0.79824	-0.8415	-1.53185	-0.90819	-1.50896	-1.83675	-1.34317	-1.17373	-1.25249	-0.9756	-0.9337	-1.14665	ENST00000406961 /// ENST00000405141 /// ENST00000407230 /// ENST00000348332 /// ENST00000395856 /// ENST00000288599 /// BC111534 /// NM_003743 /// NM_147233 /// NM_147223	Isoform 1 of Nuclear receptor coactivator 1 gene:ENSG00000084676 /// Nuclear receptor coactivator 1 isoform 2 gene:ENSG00000084676 /// Putative uncharacterized protein NCOA1 gene:ENSG00000084676 /// Isoform 1 of Nuclear receptor coactivator 1 gene:ENSG00000084676 /// Isoform 3 of Nuclear receptor coactivator 1 gene:ENSG00000084676 /// Nuclear receptor coactivator 1 isoform 2 gene:ENSG00000084676 …
2473767	chr2	+	26507780	26507820	4	2473735	hydroxyacyl-Coenzyme A dehydrogenase/3-ketoacyl-Coenzyme A thiolase/enoyl-Coenzyme A hydratase (trifunctional protein), beta subunit /// hydroxyacyl-CoA dehydrogenase/3-ketoacyl-CoA thiolase/enoyl-CoA hydratase (trifunctional protein), beta subunit	HADHB /// HADHB	3032 /// 3032	1.89715	0.000333455	0.028354	1.56527	0.0060189	0.181442	0.00095139	0.0618224	0.38823	0.83189	0.54978	0.95907	0.72101	0.3416	-0.20889	0.07247	-1.00657	-0.09533	-0.22118	-0.40305	0.08101	-0.01499	-0.14904	0.41364	ENST00000448743 /// ENST00000317799 /// ENST00000405867 /// ENST00000425035 /// ENST00000412805 /// AK095278 /// NM_000183	16 kDa protein gene:ENSG00000138029 /// Trifunctional enzyme subunit beta, mitochondrial gene:ENSG00000138029 /// Putative uncharacterized protein HADHB gene:ENSG00000138029 /// 19 kDa protein gene:ENSG00000138029 /// 9 kDa protein gene:ENSG00000138029 /// Homo sapiens cDNA FLJ37959 fis, clone CTONG2009572, highly similar to TRIFUNCTONAL ENZYME BETA SUBUNIT, MITOCHONDRIAL PRECURSOR. /// Homo sapi…
2473774	chr2	+	26512859	26512949	4	2473735	hydroxyacyl-Coenzyme A dehydrogenase/3-ketoacyl-Coenzyme A thiolase/enoyl-Coenzyme A hydratase (trifunctional protein), beta subunit /// hydroxyacyl-CoA dehydrogenase/3-ketoacyl-CoA thiolase/enoyl-CoA hydratase (trifunctional protein), beta subunit	HADHB /// HADHB	3032 /// 3032	2.04353	5.18e-05	0.012869	1.54127	0.00466535	0.165066	0.000189902	0.0303562	0.3059	0.92146	0.44033	0.51737	0.56869	0.25077	-0.5053	-0.62573	-1.04476	-0.11176	-0.36399	-0.42831	-0.3635	-0.13603	0.28178	0.02922	ENST00000448743 /// ENST00000317799 /// ENST00000405867 /// ENST00000425035 /// ENST00000412805 /// AK095278 /// NM_000183	16 kDa protein gene:ENSG00000138029 /// Trifunctional enzyme subunit beta, mitochondrial gene:ENSG00000138029 /// Putative uncharacterized protein HADHB gene:ENSG00000138029 /// 19 kDa protein gene:ENSG00000138029 /// 9 kDa protein gene:ENSG00000138029 /// Homo sapiens cDNA FLJ37959 fis, clone CTONG2009572, highly similar to TRIFUNCTONAL ENZYME BETA SUBUNIT, MITOCHONDRIAL PRECURSOR. /// Homo sapi…
2477681	chr2	+	38231279	38231359	4	2477598	family with sequence similarity 82, member A1	FAM82A1	151393	2.61707	2.67e-05	0.00975535	2.03562	0.000587237	0.0759874	6.71e-05	0.0189709	0.43201	0.8667	0.58279	1.54559	1.45575	0.89528	-0.62129	-0.42955	-0.03171	-0.77235	-0.26975	0.57969	-0.29833	-0.49846	-0.26803	0.17288	GENSCAN00000006693 /// GENSCAN00000002473 /// GENSCAN00000018326 /// ENST00000414644 /// ENST00000404848 /// ENST00000354545 /// ENST00000440353 /// ENST00000406384 /// ENST00000447392 /// ENST00000407257 /// ENST00000234195 /// ENST00000357809 /// ENST00	cdna:Genscan chromosome:GRCh37:2:38281883:38282020:1 /// cdna:Genscan chromosome:GRCh37:2:38058538:38090347:1 /// cdna:Genscan chromosome:GRCh37:2:38146896:38276512:1 /// 20 kDa protein gene:ENSG00000115841 /// Putative uncharacterized protein FAM82A1 gene:ENSG00000115841 /// Isoform 1 of Regulator of microtubule dynamics protein 2 gene:ENSG00000115841 /// 18 kDa protein gene:ENSG00000115841 /// …
2477688	chr2	+	38244396	38244652	4	2477598	family with sequence similarity 82, member A1	FAM82A1	151393	3.28011	4.64e-06	0.00497999	2.14624	0.000544078	0.0744572	1.6e-05	0.011168	0.19164	1.05286	0.8727	-0.21411	0.56536	-0.01343	-1.32797	-1.2154	-1.68061	-1.13906	-1.15982	-0.10478	-1.37316	-0.5399	-1.0217	-0.42368	GENSCAN00000006693 /// GENSCAN00000002473 /// GENSCAN00000018326 /// ENST00000414644 /// ENST00000404848 /// ENST00000354545 /// ENST00000440353 /// ENST00000406384 /// ENST00000447392 /// ENST00000407257 /// ENST00000234195 /// ENST00000357809 /// ENST00	cdna:Genscan chromosome:GRCh37:2:38281883:38282020:1 /// cdna:Genscan chromosome:GRCh37:2:38058538:38090347:1 /// cdna:Genscan chromosome:GRCh37:2:38146896:38276512:1 /// 20 kDa protein gene:ENSG00000115841 /// Putative uncharacterized protein FAM82A1 gene:ENSG00000115841 /// Isoform 1 of Regulator of microtubule dynamics protein 2 gene:ENSG00000115841 /// 18 kDa protein gene:ENSG00000115841 /// …
2479482	chr2	+	43947808	43947888	4	2479433	pleckstrin homology domain containing, family H (with MyTH4 domain) member 2	PLEKHH2	130271	2.48318	0.00021511	0.0232741	1.97286	0.00273406	0.133661	0.000532535	0.0471179	-1.95106	-2.01808	-1.09545	-2.34304	-2.48683	-2.76338	-3.59111	-4.03804	-3.3804	-2.82047	-3.27911	-3.37527	-3.39032	-2.52087	-3.00529	-3.1579	ENST00000431900 /// ENST00000282406 /// ENST00000405223 /// ENST00000405000 /// AL833546 /// NM_172069	Putative uncharacterized protein PLEKHH2 gene:ENSG00000152527 /// Isoform 1 of Pleckstrin homology domain-containing family H member 2 gene:ENSG00000152527 /// Putative uncharacterized protein PLEKHH2 gene:ENSG00000152527 /// Putative uncharacterized protein PLEKHH2 gene:ENSG00000152527 /// Homo sapiens mRNA; cDNA DKFZp686K083 (from clone DKFZp686K083). /// Homo sapiens pleckstrin homology domain…
2479652	chr2	+	44436389	44436466	4	2479640	protein phosphatase 1B (formerly 2C), magnesium-dependent, beta isoform /// protein phosphatase, Mg2+/Mn2+ dependent, 1B	PPM1B /// PPM1B	5495 /// 5495	0.600473	0.000150537	0.0202124	0.6556	0.000891383	0.0882926	0.00027368	0.0361732	2.28457	2.30054	2.22621	1.92885	2.32396	2.01424	2.85537	2.61882	2.8787	3.09712	3.12778	2.7588	3.11658	2.77523	2.55972	2.73387	GENSCAN00000044479 /// GENSCAN00000059722 /// ENST00000419807 /// ENST00000435598 /// ENST00000378551 /// ENST00000282412 /// ENST00000409432 /// ENST00000378542 /// ENST00000345249 /// ENST00000378547 /// ENST00000409895 /// ENST00000378540 /// ENST00000	cdna:Genscan chromosome:GRCh37:2:44428339:44457857:1 /// cdna:Genscan chromosome:GRCh37:2:44370174:44396926:1 /// 42 kDa protein gene:ENSG00000138032 /// PPM1B beta isoform variant 6 (Fragment) gene:ENSG00000138032 /// Isoform Beta-2 of Protein phosphatase 1B gene:ENSG00000138032 /// Isoform Beta-1 of Protein phosphatase 1B gene:ENSG00000138032 /// protein phosphatase 1B isoform 5 gene:ENSG000001…
2481162	chr2	+	48025750	48025838	4	2481142	mutS homolog 6 (E. coli) /// hypothetical gene supported by BC040724	MSH6 /// LOC440864	2956 /// 440864	0.321	0.000249433	0.0248663	0.346805	0.000486513	0.0719036	0.000289353	0.0370455	-0.54894	-1.35092	-0.974	-0.27462	0.02505	-1.6428	0.67369	0.26439	0.29143	1.58459	1.41081	0.01446	1.19596	0.16985	0.86167	1.42522	GENSCAN00000053322 /// GENSCAN00000053320 /// ENST00000419124 /// ENST00000445503 /// ENST00000234420 /// ENST00000446255 /// ENST00000456246 /// ENST00000455383 /// ENST00000420813 /// ENST00000411819 /// U28946 /// U54777 /// AK293921 /// BC004246 /// B	cdna:Genscan chromosome:GRCh37:2:48018103:48033794:1 /// cdna:Genscan chromosome:GRCh37:2:47932607:47950482:1 /// cdna:pseudogene chromosome:GRCh37:2:47932607:47933118:1 gene:ENSG00000224443 /// Isoform GTBP-alt of DNA mismatch repair protein Msh6 gene:ENSG00000116062 /// Isoform GTBP-N of DNA mismatch repair protein Msh6 gene:ENSG00000116062 /// Isoform GTBP-alt of DNA mismatch repair protein Ms…
2482399	chr2	+	54531977	54532081	4	2482316	acylphosphatase 2, muscle type	ACYP2	98	1.80162	9.22e-05	0.0164818	1.48263	0.00335126	0.14479	0.000289113	0.0370455	2.23959	2.41215	2.29257	2.41637	2.41326	2.19598	1.51224	0.92456	1.52492	1.69641	1.73701	1.6385	1.48922	2.05525	1.95173	1.66613	ENST00000394666 /// ENST00000303536 /// BC012290 /// NM_138448	Acylphosphatase-2 gene:ENSG00000170634 /// 10 kDa protein gene:ENSG00000170634 /// Homo sapiens acylphosphatase 2, muscle type, mRNA (cDNA clone MGC:9009 IMAGE:3864319), complete cds. /// Homo sapiens acylphosphatase 2, muscle type (ACYP2), mRNA.
2485288	chr2	+	64117233	64117281	4	2485257	UDP-glucose pyrophosphorylase 2	UGP2	7360	2.35436	9.84e-05	0.0168506	1.92973	0.00119153	0.0990415	0.000224874	0.0331447	-0.93076	-0.5568	-0.52481	-0.36931	-0.55697	-0.45335	-1.72936	-2.07541	-1.65986	-1.57634	-1.96238	-1.22325	-2.61871	-1.3967	-0.84287	-1.48715	GENSCAN00000021198 /// ENST00000394417 /// ENST00000337130 /// ENST00000445915 /// ENST00000394418 /// AF086113 /// BX537559 /// BX647825 /// U27460 /// AK300731 /// BC000173 /// BC002954 /// BC047004 /// NM_006759 /// NM_001001521	cdna:Genscan chromosome:GRCh37:2:64114716:64118361:1 /// Isoform 2 of UTP--glucose-1-phosphate uridylyltransferase gene:ENSG00000169764 /// Isoform 1 of UTP--glucose-1-phosphate uridylyltransferase gene:ENSG00000169764 /// cDNA FLJ56155, highly similar to UTP--glucose-1-phosphate uridylyltransferase 2 gene:ENSG00000169764 /// 57 kDa protein gene:ENSG00000169764 /// Homo sapiens full length insert…
2488151	chr2	+	71591325	71591358	4	2488114	zinc finger protein 638	ZNF638	27332	0.600995	0.000306136	0.0272516	0.635946	0.000895808	0.0884788	0.000439256	0.043593	1.21697	0.99639	1.26486	0.64345	0.78491	1.08057	1.80444	1.76085	1.80256	1.60972	1.6846	2.05011	1.69238	1.70831	1.31008	1.49353	GENSCAN00000002798 /// GENSCAN00000037361 /// GENSCAN00000003493 /// ENST00000355812 /// ENST00000394137 /// ENST00000264447 /// ENST00000411930 /// ENST00000377802 /// ENST00000409544 /// ENST00000454278 /// ENST00000455226 /// ENST00000437658 /// ENST00	cdna:Genscan chromosome:GRCh37:2:71503769:71607695:1 /// cdna:Genscan chromosome:GRCh37:2:71623271:71635377:1 /// cdna:Genscan chromosome:GRCh37:2:71649944:71658558:1 /// Isoform 4 of Zinc finger protein 638 gene:ENSG00000075292 /// Isoform 1 of Zinc finger protein 638 gene:ENSG00000075292 /// Isoform 1 of Zinc finger protein 638 gene:ENSG00000075292 /// cDNA FLJ60235, highly similar to Zinc fing…
2488227	chr2	+	71660370	71660412	4	2488114	zinc finger protein 638	ZNF638	27332	2.1053	0.000838475	0.0438899	1.44956	0.0591328	0.410173	0.00319404	0.105752	0.97978	1.49718	1.29269	1.17422	1.2372	1.26753	0.50146	0.81821	0.32728	-1.07517	0.26525	0.33427	0.437	0.83021	0.90315	1.02444	GENSCAN00000002798 /// GENSCAN00000037361 /// GENSCAN00000003493 /// ENST00000355812 /// ENST00000394137 /// ENST00000264447 /// ENST00000411930 /// ENST00000377802 /// ENST00000409544 /// ENST00000454278 /// ENST00000455226 /// ENST00000437658 /// ENST00	cdna:Genscan chromosome:GRCh37:2:71503769:71607695:1 /// cdna:Genscan chromosome:GRCh37:2:71623271:71635377:1 /// cdna:Genscan chromosome:GRCh37:2:71649944:71658558:1 /// Isoform 4 of Zinc finger protein 638 gene:ENSG00000075292 /// Isoform 1 of Zinc finger protein 638 gene:ENSG00000075292 /// Isoform 1 of Zinc finger protein 638 gene:ENSG00000075292 /// cDNA FLJ60235, highly similar to Zinc fing…
2488983	chr2	+	74077551	74077620	4	2488959	STAM binding protein	STAMBP	10617	1.98303	0.000970154	0.0468497	1.36811	0.0854567	0.467016	0.00370708	0.11257	0.95352	0.43159	0.36713	1.23331	0.59661	0.02856	-0.62397	-0.08956	-0.59902	-0.32093	-0.29612	-0.07882	-0.62301	0.56793	0.22694	0.65495	ENST00000339566 /// ENST00000409707 /// ENST00000452725 /// ENST00000432295 /// ENST00000424659 /// ENST00000394073 /// ENST00000394070 /// BC065574 /// NM_201647 /// NM_213622 /// NM_006463	STAM-binding protein gene:ENSG00000124356 /// STAM-binding protein gene:ENSG00000124356 /// 16 kDa protein gene:ENSG00000124356 /// 36 kDa protein gene:ENSG00000124356 /// 19 kDa protein gene:ENSG00000124356 /// STAM-binding protein gene:ENSG00000124356 /// STAM-binding protein gene:ENSG00000124356 /// Homo sapiens STAM binding protein, mRNA (cDNA clone MGC:74767 IMAGE:6170296), complete cds. ///…
2488996	chr2	+	74089774	74089925	4	2488959	STAM binding protein	STAMBP	10617	2.24478	7.84e-05	0.0154451	1.7506	0.00230151	0.125696	0.000230552	0.0334634	2.81873	2.99605	2.59016	2.93917	2.72576	2.44798	0.85186	1.41311	1.69427	2.07938	1.89338	2.20086	1.50589	2.40662	2.02173	1.59051	ENST00000339566 /// ENST00000409707 /// ENST00000452725 /// ENST00000432295 /// ENST00000424659 /// ENST00000394073 /// ENST00000394070 /// BC065574 /// NM_201647 /// NM_213622 /// NM_006463	STAM-binding protein gene:ENSG00000124356 /// STAM-binding protein gene:ENSG00000124356 /// 16 kDa protein gene:ENSG00000124356 /// 36 kDa protein gene:ENSG00000124356 /// 19 kDa protein gene:ENSG00000124356 /// STAM-binding protein gene:ENSG00000124356 /// STAM-binding protein gene:ENSG00000124356 /// Homo sapiens STAM binding protein, mRNA (cDNA clone MGC:74767 IMAGE:6170296), complete cds. ///…
2495916	chr2	+	99995484	99995557	4	2495881	eukaryotic translation initiation factor 5B	EIF5B	9669	0.565219	0.000143432	0.0197525	0.713262	0.0101208	0.220277	0.000527319	0.0469246	0.44804	0.64151	0.6756	1.24634	0.89321	0.93822	1.54718	1.56592	1.65754	1.87628	1.50444	1.1064	1.66672	1.38899	1.05015	1.26099	ENST00000289371 /// BC032639 /// NM_015904	Eukaryotic translation initiation factor 5B gene:ENSG00000158417 /// Homo sapiens eukaryotic translation initiation factor 5B, mRNA (cDNA clone MGC:44860 IMAGE:5496504), complete cds. /// Homo sapiens eukaryotic translation initiation factor 5B (EIF5B), mRNA.
2495918	chr2	+	99998639	99998667	4	2495881	eukaryotic translation initiation factor 5B	EIF5B	9669	1.63978	0.00223209	0.0685384	1.88484	0.000254155	0.0554581	0.000562159	0.0483945	-1.67725	-1.31174	-2.00381	-1.64221	-1.4149	-2.04727	-1.84681	-2.32233	-2.46071	-2.69451	-2.65746	-2.79598	-2.8356	-2.31867	-2.75927	-2.277	ENST00000289371 /// BC032639 /// NM_015904	Eukaryotic translation initiation factor 5B gene:ENSG00000158417 /// Homo sapiens eukaryotic translation initiation factor 5B, mRNA (cDNA clone MGC:44860 IMAGE:5496504), complete cds. /// Homo sapiens eukaryotic translation initiation factor 5B (EIF5B), mRNA.
2495919	chr2	+	99999294	99999382	4	2495881	eukaryotic translation initiation factor 5B	EIF5B	9669	1.71314	0.000608261	0.0376779	1.5998	0.0019222	0.117908	0.000967271	0.0621811	-0.44071	-0.17061	-0.41162	0.05926	-0.10997	-0.389	-1.08651	-0.87869	-0.86436	-1.20037	-1.07214	-0.64581	-1.52978	-0.72823	-0.53244	-1.17207	ENST00000289371 /// BC032639 /// NM_015904	Eukaryotic translation initiation factor 5B gene:ENSG00000158417 /// Homo sapiens eukaryotic translation initiation factor 5B, mRNA (cDNA clone MGC:44860 IMAGE:5496504), complete cds. /// Homo sapiens eukaryotic translation initiation factor 5B (EIF5B), mRNA.
2495925	chr2	+	100010740	100010839	4	2495881	eukaryotic translation initiation factor 5B	EIF5B	9669	1.65657	0.000790505	0.0427666	1.43696	0.00934833	0.213769	0.00213177	0.0885624	0.33488	0.80943	-0.05178	0.28933	0.24838	0.09644	-0.57555	-0.47176	-0.51109	-0.43223	-0.21147	-0.72932	-0.0927	0.00846	-0.03003	-0.33263	ENST00000289371 /// BC032639 /// NM_015904	Eukaryotic translation initiation factor 5B gene:ENSG00000158417 /// Homo sapiens eukaryotic translation initiation factor 5B, mRNA (cDNA clone MGC:44860 IMAGE:5496504), complete cds. /// Homo sapiens eukaryotic translation initiation factor 5B (EIF5B), mRNA.
2497094	chr2	+	102957132	102957286	4	2497082	interleukin 1 receptor-like 1 /// interleukin 18 receptor 1	IL1RL1 /// IL18R1	9173 /// 8809	0.321475	5.64e-06	0.00527696	0.472692	0.000493489	0.0723521	1.85e-05	0.0118212	2.44639	1.78831	1.96311	2.1403	1.83709	1.4712	3.48876	3.1019	2.91359	4.32643	4.06075	3.08922	2.90636	2.71902	2.96145	3.43442	GENSCAN00000031325 /// ENST00000233954 /// ENST00000447231 /// ENST00000404917 /// ENST00000311734 /// ENST00000393393 /// ENST00000409584 /// ENST00000427077 /// ENST00000410040 /// AK291578 /// BC030975 /// AB012701 /// AB029084 /// AK303389 /// AL11762	cdna:Genscan chromosome:GRCh37:2:102924472:103028343:1 /// Isoform A of Interleukin-1 receptor-like 1 gene:ENSG00000115602 /// 4 kDa protein gene:ENSG00000115602 /// Isoform A of Interleukin-1 receptor-like 1 gene:ENSG00000115602 /// Isoform B of Interleukin-1 receptor-like 1 gene:ENSG00000115602 /// Isoform C of Interleukin-1 receptor-like 1 gene:ENSG00000115602 /// Interleukin 1 receptor-like 1…
2497096	chr2	+	102958690	102958728	4	2497082	interleukin 1 receptor-like 1 /// interleukin 18 receptor 1	IL1RL1 /// IL18R1	9173 /// 8809	0.435642	5.85e-05	0.0136884	0.562008	0.00183654	0.116468	0.000171659	0.0288245	1.02444	0.3342	1.3078	1.37313	1.1368	0.30986	2.0853	1.93505	1.62676	2.29254	2.62614	1.69372	1.83817	1.60659	1.72232	1.86774	GENSCAN00000031325 /// ENST00000233954 /// ENST00000447231 /// ENST00000404917 /// ENST00000311734 /// ENST00000393393 /// ENST00000409584 /// ENST00000427077 /// ENST00000410040 /// AK291578 /// BC030975 /// AB012701 /// AB029084 /// AK303389 /// AL11762	cdna:Genscan chromosome:GRCh37:2:102924472:103028343:1 /// Isoform A of Interleukin-1 receptor-like 1 gene:ENSG00000115602 /// 4 kDa protein gene:ENSG00000115602 /// Isoform A of Interleukin-1 receptor-like 1 gene:ENSG00000115602 /// Isoform B of Interleukin-1 receptor-like 1 gene:ENSG00000115602 /// Isoform C of Interleukin-1 receptor-like 1 gene:ENSG00000115602 /// Interleukin 1 receptor-like 1…
2500585	chr2	+	112758826	112758862	4	2500550	c-mer proto-oncogene tyrosine kinase	MERTK	10461	0.386445	3.29e-05	0.0107412	0.477521	0.00043716	0.0681871	7.14e-05	0.0194009	2.51111	2.35859	2.88101	1.92961	1.70329	3.01248	3.57993	3.69427	3.49678	4.2748	3.80929	4.01429	3.32735	3.52947	3.13656	3.32089	ENST00000295408 /// ENST00000409780 /// ENST00000439966 /// ENST00000421804 /// ENST00000393237 /// ENST00000449344 /// U08023 /// NM_006343	Proto-oncogene tyrosine-protein kinase MER gene:ENSG00000153208 /// cDNA FLJ60239, highly similar to Proto-oncogene tyrosine-protein kinase MER gene:ENSG00000153208 /// MER receptor tyrosine kinase gene:ENSG00000153208 /// 66 kDa protein gene:ENSG00000153208 /// Putative uncharacterized protein MERTK gene:ENSG00000153208 /// Protein gene:ENSG00000153208 /// Human cellular proto-oncogene (c-mer) m…
2500605	chr2	+	112786445	112786860	4	2500550	c-mer proto-oncogene tyrosine kinase	MERTK	10461	2.23556	0.00107216	0.0490013	1.16541	0.463168	0.815683	0.00288012	0.10109	0.70303	0.8278	0.95552	0.70247	-0.24048	0.23049	-0.3898	-0.45832	-0.3644	-1.3644	-0.57723	1.06864	-0.22629	0.50235	-0.48101	0.68116	ENST00000295408 /// ENST00000409780 /// ENST00000439966 /// ENST00000421804 /// ENST00000393237 /// ENST00000449344 /// U08023 /// NM_006343	Proto-oncogene tyrosine-protein kinase MER gene:ENSG00000153208 /// cDNA FLJ60239, highly similar to Proto-oncogene tyrosine-protein kinase MER gene:ENSG00000153208 /// MER receptor tyrosine kinase gene:ENSG00000153208 /// 66 kDa protein gene:ENSG00000153208 /// Putative uncharacterized protein MERTK gene:ENSG00000153208 /// Protein gene:ENSG00000153208 /// Human cellular proto-oncogene (c-mer) m…
2502453	chr2	+	118866502	118867427	4	2502424	insulin induced gene 2	INSIG2	51141	2.6502	4.56e-05	0.0121682	2.10012	0.000689846	0.0800322	0.000105789	0.0231326	1.89305	1.96753	1.66052	2.00108	1.65989	1.56767	0.36973	1.00179	-0.84731	0.84148	0.56191	0.64846	0.51616	0.58251	0.89842	0.96021	ENST00000411929 /// ENST00000245787 /// ENST00000340599 /// AF125392 /// BX647805 /// AK291433 /// AK298599 /// BC022475 /// AF527632 /// CR591942 /// NM_016133	4 kDa protein gene:ENSG00000125629 /// Insulin-induced gene 2 protein gene:ENSG00000125629 /// Putative uncharacterized protein INSIG2 gene:ENSG00000125629 /// Homo sapiens insulin induced protein 2 mRNA, complete cds. /// Homo sapiens mRNA; cDNA DKFZp781K1743 (from clone DKFZp781K1743). /// Homo sapiens cDNA FLJ76618 complete cds, highly similar to Homo sapiens insulin induced gene 2 (INSIG2), m…
2503217	chr2	+	121051338	121051764	4	2503200	v-ral simian leukemia viral oncogene homolog B (ras related; GTP binding protein)	RALB	5899	2.34327	3.64e-05	0.01113	1.92423	0.000526935	0.0743964	8.19e-05	0.0207043	0.44551	0.52906	0.26329	0.38413	0.18722	0.39711	-0.96614	-0.3475	-0.83164	-1.71262	-0.44612	-0.19951	-0.72108	-0.32783	-0.99657	-0.63783	GENSCAN00000056760 /// ENST00000447591 /// ENST00000420510 /// ENST00000272519 /// ENST00000431732 /// ENST00000412383 /// ENST00000449649 /// ENST00000376224 /// ENST00000404963 /// BT006953 /// M35416 /// AK127675 /// BC018163 /// AF493911 /// AK303214	cdna:Genscan chromosome:GRCh37:2:121035429:121075866:1 /// cDNA FLJ55177, highly similar to Ras-related protein Ral-B gene:ENSG00000144118 /// Ras-related protein Ral-B gene:ENSG00000144118 /// Ras-related protein Ral-B gene:ENSG00000144118 /// 5 kDa protein gene:ENSG00000144118 /// 19 kDa protein gene:ENSG00000144118 /// 12 kDa protein gene:ENSG00000144118 /// cDNA FLJ55177, highly similar to Ra…
2504908	chr2	+	128890722	128890815	4	2504883	UDP-glucose glycoprotein glucosyltransferase 1	UGGT1	56886	0.538642	0.000277881	0.0258763	0.742149	0.0416006	0.362469	0.00111617	0.0657139	-0.47075	-0.62494	-0.2933	-0.36808	-0.4742	-0.67457	0.60568	0.31732	0.32353	0.92466	-0.12971	-0.09242	-0.28065	-0.27437	-0.15061	0.52761	GENSCAN00000037567 /// GENSCAN00000004659 /// ENST00000430075 /// ENST00000438277 /// ENST00000376723 /// ENST00000375990 /// ENST00000259253 /// ENST00000418197 /// ENST00000442517 /// ENST00000333650 /// AK293066 /// BC041098 /// AK074376 /// AF227905 /	cdna:Genscan chromosome:GRCh37:2:128913063:128961314:1 /// cdna:Genscan chromosome:GRCh37:2:128856512:128910478:1 /// 6 kDa protein gene:ENSG00000136731 /// 6 kDa protein gene:ENSG00000136731 /// 5 kDa protein gene:ENSG00000136731 /// Isoform 2 of UDP-glucose:glycoprotein glucosyltransferase 1 gene:ENSG00000136731 /// Isoform 1 of UDP-glucose:glycoprotein glucosyltransferase 1 gene:ENSG0000013673…
2504951	chr2	+	128938499	128938607	4	2504883	UDP-glucose glycoprotein glucosyltransferase 1	UGGT1	56886	1.95836	0.000665509	0.0392337	1.41842	0.044906	0.372325	0.00252988	0.0958063	0.68353	0.78652	-0.01279	1.30143	0.72769	0.16648	-0.80091	-0.20345	-0.18408	-0.50253	-0.11322	0.18588	-0.05927	0.42806	0.3639	-0.39593	GENSCAN00000037567 /// GENSCAN00000004659 /// ENST00000430075 /// ENST00000438277 /// ENST00000376723 /// ENST00000375990 /// ENST00000259253 /// ENST00000418197 /// ENST00000442517 /// ENST00000333650 /// AK293066 /// BC041098 /// AK074376 /// AF227905 /	cdna:Genscan chromosome:GRCh37:2:128913063:128961314:1 /// cdna:Genscan chromosome:GRCh37:2:128856512:128910478:1 /// 6 kDa protein gene:ENSG00000136731 /// 6 kDa protein gene:ENSG00000136731 /// 5 kDa protein gene:ENSG00000136731 /// Isoform 2 of UDP-glucose:glycoprotein glucosyltransferase 1 gene:ENSG00000136731 /// Isoform 1 of UDP-glucose:glycoprotein glucosyltransferase 1 gene:ENSG0000013673…
2504962	chr2	+	128945054	128945164	4	2504883	UDP-glucose glycoprotein glucosyltransferase 1	UGGT1	56886	0.516916	0.000204056	0.0226029	0.522398	0.000239184	0.0543193	0.000178877	0.0296771	0.58644	0.30983	1.13333	0.72239	0.40471	0.60123	1.32628	1.30674	1.38762	1.85036	2.0206	1.77831	1.99567	1.39681	1.47318	1.17153	GENSCAN00000037567 /// GENSCAN00000004659 /// ENST00000430075 /// ENST00000438277 /// ENST00000376723 /// ENST00000375990 /// ENST00000259253 /// ENST00000418197 /// ENST00000442517 /// ENST00000333650 /// AK293066 /// BC041098 /// AK074376 /// AF227905 /	cdna:Genscan chromosome:GRCh37:2:128913063:128961314:1 /// cdna:Genscan chromosome:GRCh37:2:128856512:128910478:1 /// 6 kDa protein gene:ENSG00000136731 /// 6 kDa protein gene:ENSG00000136731 /// 5 kDa protein gene:ENSG00000136731 /// Isoform 2 of UDP-glucose:glycoprotein glucosyltransferase 1 gene:ENSG00000136731 /// Isoform 1 of UDP-glucose:glycoprotein glucosyltransferase 1 gene:ENSG0000013673…
2507257	chr2	+	135711670	135711775	4	2507209	cyclin T2	CCNT2	905	0.511642	0.000876705	0.0448889	0.748147	0.0985835	0.488692	0.00335856	0.10801	0.73917	0.51054	1.21884	0.34954	0.69376	1.02259	1.44878	1.42034	1.62071	2.58311	1.53972	0.573	1.40758	1.14189	1.57603	1.17323	ENST00000419781 /// ENST00000446247 /// ENST00000452839 /// ENST00000264157 /// ENST00000295238 /// ENST00000417175 /// ENST00000452521 /// ENST00000438691 /// BX648174 /// NM_058241 /// NM_001241	20 kDa protein gene:ENSG00000082258 /// 15 kDa protein gene:ENSG00000082258 /// 20 kDa protein gene:ENSG00000082258 /// Isoform B of Cyclin-T2 gene:ENSG00000082258 /// Isoform A of Cyclin-T2 gene:ENSG00000082258 /// 20 kDa protein gene:ENSG00000082258 /// Protein gene:ENSG00000082258 /// Protein gene:ENSG00000082258 /// Homo sapiens mRNA; cDNA DKFZp686O1432 (from clone DKFZp686O1432). /// Homo sa…
2507263	chr2	+	135713697	135713965	4	2507209	cyclin T2	CCNT2	905	2.37982	0.000140177	0.0196468	2.26979	0.000245615	0.0548003	0.000146197	0.0268819	1.26769	1.00327	0.20043	1.37263	0.59302	1.06341	-0.39439	-0.12126	-0.12722	-0.657	-0.37068	-1.23694	-0.0113	-0.17308	0.12094	-0.02872	ENST00000419781 /// ENST00000446247 /// ENST00000452839 /// ENST00000264157 /// ENST00000295238 /// ENST00000417175 /// ENST00000452521 /// ENST00000438691 /// BX648174 /// NM_058241 /// NM_001241	20 kDa protein gene:ENSG00000082258 /// 15 kDa protein gene:ENSG00000082258 /// 20 kDa protein gene:ENSG00000082258 /// Isoform B of Cyclin-T2 gene:ENSG00000082258 /// Isoform A of Cyclin-T2 gene:ENSG00000082258 /// 20 kDa protein gene:ENSG00000082258 /// Protein gene:ENSG00000082258 /// Protein gene:ENSG00000082258 /// Homo sapiens mRNA; cDNA DKFZp686O1432 (from clone DKFZp686O1432). /// Homo sa…
2514173	chr2	+	169547549	169547581	4	2514122	LAG1 homolog, ceramide synthase 6	LASS6	253782	0.652547	0.00101048	0.0476117	0.741442	0.0128495	0.238641	0.00284142	0.10041	2.8453	2.90065	3.13913	2.3822	2.83413	2.97183	3.61689	3.25664	3.61474	3.46138	3.35728	3.34346	3.41895	3.42085	3.07888	3.12353	ENST00000392687 /// ENST00000305747 /// BC109284 /// NM_203463	LASS6 protein gene:ENSG00000172292 /// LAG1 longevity assurance homolog 6 gene:ENSG00000172292 /// Homo sapiens LAG1 homolog, ceramide synthase 6, mRNA (cDNA clone MGC:129949 IMAGE:40031838), complete cds. /// Homo sapiens LAG1 homolog, ceramide synthase 6 (LASS6), mRNA.
2514206	chr2	+	169628417	169630314	4	2514122	LAG1 homolog, ceramide synthase 6	LASS6	253782	1.77635	0.000219578	0.0235753	1.67195	0.000627101	0.0775037	0.000301877	0.0376615	1.04687	1.17122	0.93997	0.99796	0.70288	1.09738	0.35238	0.13198	0.2944	0.14473	-0.1045	0.01492	-0.2443	0.26818	0.7527	0.46439	ENST00000392687 /// ENST00000305747 /// BC109284 /// NM_203463	LASS6 protein gene:ENSG00000172292 /// LAG1 longevity assurance homolog 6 gene:ENSG00000172292 /// Homo sapiens LAG1 homolog, ceramide synthase 6, mRNA (cDNA clone MGC:129949 IMAGE:40031838), complete cds. /// Homo sapiens LAG1 homolog, ceramide synthase 6 (LASS6), mRNA.
2514416	chr2	+	170366600	170367175	4	2514413	kelch repeat and BTB (POZ) domain containing 10	KBTBD10	10324	0.479429	8.85e-06	0.00655826	0.580883	0.000241229	0.0543193	2.21e-05	0.0124699	0.29151	0.11138	0.48476	0.05294	-0.08467	0.48363	1.61388	1.05822	1.14411	1.24538	1.35775	0.86802	1.44202	1.04629	0.85819	0.82017	ENST00000419050 /// ENST00000284669 /// ENST00000424134 /// AF333387 /// NM_006063	61 kDa protein gene:ENSG00000163093 /// Isoform Long of Kelch repeat and BTB domain-containing protein 10 gene:ENSG00000163093 /// 12 kDa protein gene:ENSG00000163093 /// Homo sapiens Kel-like protein 23 mRNA, complete cds. /// Homo sapiens kelch repeat and BTB (POZ) domain containing 10 (KBTBD10), mRNA.
2515983	chr2	+	174081870	174081972	4	2515933	sterile alpha motif and leucine zipper containing kinase AZK	ZAK	51776	0.539957	4e-05	0.0113457	0.623506	0.000583877	0.0758453	9.09e-05	0.0216821	1.63272	1.44394	1.42664	1.60187	1.78267	1.54004	2.49124	2.31809	2.24807	2.89601	2.34857	2.05732	2.62149	2.11106	2.05494	2.41938	ENST00000409176 /// ENST00000375213 /// ENST00000338983 /// ENST00000422149 /// AF480462 /// NM_133646 /// NM_016653	Putative uncharacterized protein ENSP00000387259 gene:ENSG00000091436 /// Isoform 1 of Mitogen-activated protein kinase kinase kinase MLT gene:ENSG00000091436 /// Isoform 2 of Mitogen-activated protein kinase kinase kinase MLT gene:ENSG00000091436 /// Isoform 3 of Mitogen-activated protein kinase kinase kinase MLT gene:ENSG00000091436 /// Homo sapiens mixed lineage kinase-related kinase MRK-beta …
2517416	chr2	+	178301492	178301610	4	2517408	alkylglycerone phosphate synthase	AGPS	8540	3.02808	0.00071639	0.040645	1.86643	0.0327114	0.333826	0.00260861	0.0967307	-1.91548	-1.48325	-1.37742	-1.39967	-1.50707	-1.48209	-2.74595	-2.9796	-2.26721	-4.70128	-2.93547	-3.64105	-1.69682	-2.87151	-1.96155	-1.96795	ENST00000264167 /// ENST00000409888 /// AY544121 /// NM_003659	Alkyldihydroxyacetonephosphate synthase, peroxisomal gene:ENSG00000018510 /// Putative uncharacterized protein AGPS gene:ENSG00000018510 /// Homo sapiens aging-associated protein 5 mRNA, complete cds. /// Homo sapiens alkylglycerone phosphate synthase (AGPS), mRNA.
2517417	chr2	+	178301718	178301773	4	2517408	alkylglycerone phosphate synthase	AGPS	8540	2.12262	8.04e-05	0.0155671	1.54981	0.00796119	0.20189	0.000304634	0.0377807	-0.02605	-0.24764	-0.06585	0.3395	0.12882	-0.33697	-0.77678	-1.18319	-0.88101	-1.82707	-0.93466	-1.09608	-0.56733	-0.82025	-0.21471	-0.63557	ENST00000264167 /// ENST00000409888 /// AY544121 /// NM_003659	Alkyldihydroxyacetonephosphate synthase, peroxisomal gene:ENSG00000018510 /// Putative uncharacterized protein AGPS gene:ENSG00000018510 /// Homo sapiens aging-associated protein 5 mRNA, complete cds. /// Homo sapiens alkylglycerone phosphate synthase (AGPS), mRNA.
2517430	chr2	+	178364371	178364447	4	2517408	alkylglycerone phosphate synthase	AGPS	8540	0.504598	6.57e-05	0.0144367	0.628315	0.00234608	0.126685	0.000200757	0.0312353	-1.30967	-0.56415	-0.98227	-0.97615	-0.28918	-0.97261	-0.16439	0.38128	0.19618	0.40728	-0.13141	-0.07677	-0.1131	-0.06085	-0.26733	-0.37477	ENST00000264167 /// ENST00000409888 /// AY544121 /// NM_003659	Alkyldihydroxyacetonephosphate synthase, peroxisomal gene:ENSG00000018510 /// Putative uncharacterized protein AGPS gene:ENSG00000018510 /// Homo sapiens aging-associated protein 5 mRNA, complete cds. /// Homo sapiens alkylglycerone phosphate synthase (AGPS), mRNA.
2518334	chr2	+	182386994	182387045	4	2518272	integrin, alpha 4 (antigen CD49D, alpha 4 subunit of VLA-4 receptor) /// ceramide kinase-like	ITGA4 /// CERKL	3676 /// 375298	4.52255	0.000119019	0.0182539	0.84917	0.596323	0.879304	8.27e-05	0.0207784	1.0827	0.70073	-0.01478	0.91167	1.05077	0.0991	-1.63998	0.47579	-2.40976	-2.53998	-1.57992	1.35226	0.50354	1.47	0.81192	0.23348	ENST00000397033 /// ENST00000425522 /// ENST00000233573 /// ENST00000339307 /// L12002 /// NM_000885 /// NR_027690 /// NM_201548 /// NM_001030312 /// NR_027689 /// NM_001030311 /// NM_001030313 /// NM_001160277	Integrin alpha-4 precursor gene:ENSG00000115232 /// ITGA4 protein (Fragment) gene:ENSG00000115232 /// ITGA4 protein (Fragment) gene:ENSG00000115232 /// ITGA4 protein gene:ENSG00000115232 /// Human integrin alpha 4 subunit mRNA, complete cds. /// Homo sapiens integrin, alpha 4 (antigen CD49D, alpha 4 subunit of VLA-4 receptor) (ITGA4), mRNA. /// Homo sapiens ceramide kinase-like (CERKL), transcrip…
2521628	chr2	+	199011506	199011531	2	2521574	phospholipase C-like 1	PLCL1	5334	0.386162	0.000166478	0.0208286	0.454458	0.000960562	0.0905299	0.000302217	0.0376615	0.83573	0.47847	0.72618	0.76527	0.68707	0.24278	1.59016	1.982	1.58737	3.08005	1.73694	1.069	2.66049	1.65202	1.68418	1.73614	ENST00000435320 /// ENST00000428675 /// ENST00000437704 /// ENST00000341860 /// D42108 /// NM_006226	9 kDa protein gene:ENSG00000115896 /// Isoform 1 of Inactive phospholipase C-like protein 1 gene:ENSG00000115896 /// Isoform 2 of Inactive phospholipase C-like protein 1 gene:ENSG00000115896 /// 115 kDa protein gene:ENSG00000115896 /// Homo sapiens mRNA for phospholipase C, complete cds. /// Homo sapiens phospholipase C-like 1 (PLCL1), mRNA.
2522024	chr2	+	200828655	200828800	4	2522014	chromosome 2 open reading frame 47 /// chromosome 2 open reading frame 60	C2orf47 /// C2orf60	79568 /// 129450	2.91863	0.000322121	0.0279657	2.61928	0.000851419	0.0870116	0.000443118	0.0437707	-0.36233	0.07997	-1.19114	0.16905	0.30943	-0.76136	-1.39262	-2.38935	-1.85282	-1.03142	-2.5239	-1.94382	-2.40545	-1.92744	-1.00922	-1.12358	ENST00000295079 /// ENST00000392290 /// ENST00000435773 /// AK026208 /// NM_024520 /// NM_001039693 /// NR_004862	Uncharacterized protein C2orf47, mitochondrial gene:ENSG00000162972 /// Uncharacterized protein C2orf47, mitochondrial gene:ENSG00000162972 /// Protein gene:ENSG00000162972 /// Homo sapiens cDNA: FLJ22555 fis, clone HSI01193. /// Homo sapiens chromosome 2 open reading frame 47 (C2orf47), mRNA. /// Homo sapiens chromosome 2 open reading frame 60 (C2orf60), transcript variant 1, mRNA. /// Homo sapi…
2522535	chr2	+	201768286	201768384	4	2522509	NIF3 NGG1 interacting factor 3-like 1 (S. pombe) /// hypothetical LOC100129888	NIF3L1 /// LOC100129888	60491 /// 100129888	2.01981	0.000131226	0.0190376	1.57958	0.00521819	0.171814	0.000429513	0.0430564	1.08761	0.94215	0.95036	0.88504	1.01922	1.11525	0.45494	-0.0799	-0.4603	-0.3831	0.39695	-0.06208	0.10026	0.41172	0.94265	0.30944	GENSCAN00000057911 /// ENST00000416651 /// ENST00000419903 /// ENST00000426253 /// ENST00000454952 /// ENST00000358515 /// ENST00000403702 /// ENST00000374679 /// ENST00000359683 /// ENST00000409020 /// ENST00000409357 /// ENST00000409129 /// ENST00000409	cdna:Genscan chromosome:GRCh37:2:201756667:201770511:1 /// Isoform 1 of NIF3-like protein 1 gene:ENSG00000196290 /// Isoform 2 of NIF3-like protein 1 gene:ENSG00000196290 /// 24 kDa protein gene:ENSG00000196290 /// NIF3L1 isoform gamma gene:ENSG00000196290 /// NIF3 NGG1 interacting factor 3-like 1 isoform 3 gene:ENSG00000196290 /// Isoform 2 of NIF3-like protein 1 gene:ENSG00000196290 /// NIF3L1 …
2524188	chr2	+	206166246	206166424	4	2524016	par-3 partitioning defective 3 homolog B (C. elegans)	PARD3B	117583	0.601108	0.000890308	0.0451822	0.576498	0.000438395	0.0683067	0.000548011	0.0477197	-0.53103	-0.23011	-0.57902	-0.01127	0.17608	-0.34525	0.13982	0.59994	0.62011	0.65869	0.38579	0.07947	0.6996	0.48417	0.8014	0.64126	ENST00000406610 /// ENST00000415947 /// ENST00000358768 /// ENST00000351153 /// ENST00000349953 /// ENST00000457613 /// ENST00000438422 /// ENST00000442277 /// AF428250 /// NM_152526 /// NM_057177 /// NM_205863	Isoform 1 of Partitioning defective 3 homolog B gene:ENSG00000116117 /// Isoform 4 of Partitioning defective 3 homolog B gene:ENSG00000116117 /// Isoform 2 of Partitioning defective 3 homolog B gene:ENSG00000116117 /// Isoform 3 of Partitioning defective 3 homolog B gene:ENSG00000116117 /// Isoform 5 of Partitioning defective 3 homolog B gene:ENSG00000116117 /// Isoform 4 of Partitioning defectiv…
2524752	chr2	+	207634826	207634908	4	2524743	FAST kinase domains 2	FASTKD2	22868	0.594625	0.000587549	0.0369049	0.661763	0.00381307	0.152382	0.00125463	0.0697322	1.19202	1.16242	1.11739	0.41275	1.24857	1.43948	1.85347	1.67148	1.81284	1.85675	2.03239	1.66299	1.4093	1.60972	1.79504	1.97821	ENST00000418289 /// ENST00000236980 /// ENST00000402774 /// ENST00000403094 /// AB023188 /// NM_001136194 /// NM_014929 /// NM_001136193	Isoform 2 of FAST kinase domain-containing protein 2 gene:ENSG00000118246 /// Isoform 1 of FAST kinase domain-containing protein 2 gene:ENSG00000118246 /// Isoform 1 of FAST kinase domain-containing protein 2 gene:ENSG00000118246 /// Isoform 1 of FAST kinase domain-containing protein 2 gene:ENSG00000118246 /// Homo sapiens mRNA for KIAA0971 protein, partial cds. /// Homo sapiens FAST kinase domai…
2524770	chr2	+	207653544	207653603	4	2524743	FAST kinase domains 2	FASTKD2	22868	2.58056	3.21e-05	0.010624	1.64892	0.00872476	0.208181	0.000133721	0.0255475	-0.33618	0.21714	-0.51552	-0.26486	-0.12312	-0.81448	-1.59471	-1.25237	-2.25455	-1.81395	-1.45369	-0.50257	-0.84409	-1.01915	-1.80907	-0.96357	ENST00000418289 /// ENST00000236980 /// ENST00000402774 /// ENST00000403094 /// AB023188 /// NM_001136194 /// NM_014929 /// NM_001136193	Isoform 2 of FAST kinase domain-containing protein 2 gene:ENSG00000118246 /// Isoform 1 of FAST kinase domain-containing protein 2 gene:ENSG00000118246 /// Isoform 1 of FAST kinase domain-containing protein 2 gene:ENSG00000118246 /// Isoform 1 of FAST kinase domain-containing protein 2 gene:ENSG00000118246 /// Homo sapiens mRNA for KIAA0971 protein, partial cds. /// Homo sapiens FAST kinase domai…
2525094	chr2	+	208462231	208462463	4	2525053	cAMP responsive element binding protein 1	CREB1	1385	1.71647	0.000163861	0.0208286	1.65296	0.000333066	0.0614458	0.000186541	0.0302015	0.06648	-0.12375	-0.26833	0.20194	0.03591	-0.07545	-0.81806	-0.67409	-1.20976	-0.31196	-1.01934	-0.6632	-0.71355	-0.77666	-0.8065	-0.80136	GENSCAN00000023721 /// GENSCAN00000023720 /// GENSCAN00000014123 /// ENST00000430624 /// ENST00000236996 /// ENST00000432329 /// ENST00000353267 /// ENST00000445803 /// ENST00000421139 /// ENST00000374397 /// ENST00000452474 /// ENST00000414681 /// ENST00	cdna:Genscan chromosome:GRCh37:2:208393906:208395605:1 /// cdna:Genscan chromosome:GRCh37:2:208420366:208442379:1 /// cdna:Genscan chromosome:GRCh37:2:208461638:208461782:1 /// Isoform CREB-B of Cyclic AMP-responsive element-binding protein 1 gene:ENSG00000118260 /// Putative uncharacterized protein CREB1 gene:ENSG00000118260 /// Isoform CREB-A of Cyclic AMP-responsive element-binding protein 1 g…
2525347	chr2	+	209219920	209220023	4	2525272	phosphoinositide kinase, FYVE finger containing	PIKFYVE	200576	0.585985	0.000358602	0.0293363	0.617953	0.000924131	0.0894076	0.000492608	0.0457439	2.10471	1.90871	2.04307	1.8977	2.0702	1.69	2.63904	2.76661	3.05175	2.56461	2.5953	2.06677	2.9948	2.88182	2.58715	2.70361	GENSCAN00000032448 /// ENST00000264380 /// ENST00000451223 /// ENST00000453820 /// ENST00000392200 /// ENST00000443896 /// ENST00000392202 /// ENST00000407449 /// ENST00000308862 /// ENST00000422495 /// ENST00000452564 /// BC125052 /// BC125053 /// BC0323	cdna:Genscan chromosome:GRCh37:2:209168895:209220029:1 /// FYVE finger-containing phosphoinositide kinase gene:ENSG00000115020 /// PIP5K3 protein gene:ENSG00000115020 /// Putative uncharacterized protein MGC40423 gene:ENSG00000115020 /// cDNA FLJ45870 fis, clone OCBBF3005330, highly similar to FYVE finger-containing phosphoinositide kinase gene:ENSG00000115020 /// 18 kDa protein gene:ENSG00000115…
2528803	chr2	+	220499166	220499306	4	2528774	solute carrier family 4, anion exchanger, member 3	SLC4A3	6508	0.311933	0.000122418	0.0184845	0.509231	0.0105407	0.223074	0.000461433	0.0445263	-0.31093	-0.86299	-0.8562	-1.18523	-0.98331	-0.72708	0.49714	0.45941	0.80095	1.99034	0.55084	-0.82211	0.99568	0.81946	-0.49978	0.27	ENST00000373760 /// ENST00000373762 /// ENST00000273063 /// ENST00000358055 /// ENST00000425141 /// ENST00000317151 /// ENST00000413743 /// ENST00000416910 /// ENST00000444906 /// AY142112 /// NM_005070 /// NM_201574	Isoform BAE3 of Anion exchange protein 3 gene:ENSG00000114923 /// solute carrier family 4, anion exchanger, member 3 isoform 2 gene:ENSG00000114923 /// solute carrier family 4, anion exchanger, member 3 isoform 2 gene:ENSG00000114923 /// Isoform BAE3 of Anion exchange protein 3 gene:ENSG00000114923 /// 57 kDa protein gene:ENSG00000114923 /// Isoform BAE3 of Anion exchange protein 3 gene:ENSG00000…
2529575	chr2	+	223783806	223783887	4	2529546	acyl-CoA synthetase long-chain family member 3	ACSL3	2181	0.44929	0.000521007	0.034735	0.578661	0.00950564	0.21537	0.0015414	0.0769974	-0.17131	0.81787	0.45925	-0.24812	-0.92583	0.33291	0.83759	1.56894	0.71528	1.45531	1.41492	1.11753	0.73521	0.54444	0.77474	0.99477	ENST00000392066 /// ENST00000357430 /// ENST00000413316 /// ENST00000421680 /// ENST00000407441 /// BC041692 /// NM_004457 /// NM_203372	Long-chain-fatty-acid--CoA ligase 3 gene:ENSG00000123983 /// Long-chain-fatty-acid--CoA ligase 3 gene:ENSG00000123983 /// 10 kDa protein gene:ENSG00000123983 /// 23 kDa protein gene:ENSG00000123983 /// Protein gene:ENSG00000123983 /// Homo sapiens acyl-CoA synthetase long-chain family member 3, mRNA (cDNA clone MGC:48741 IMAGE:5226905), complete cds. /// Homo sapiens acyl-CoA synthetase long-chai…
2529596	chr2	+	223806526	223806907	4	2529546	acyl-CoA synthetase long-chain family member 3	ACSL3	2181	2.60399	1.1e-05	0.00710472	1.66472	0.00441196	0.161464	4.65e-05	0.0166573	0.32628	0.54399	0.28832	1.0617	1.44872	0.61401	-0.50782	-0.43197	-0.85035	-0.43718	-1.10712	0.20267	-0.44029	-0.18367	0.1106	0.20346	ENST00000392066 /// ENST00000357430 /// ENST00000413316 /// ENST00000421680 /// ENST00000407441 /// BC041692 /// NM_004457 /// NM_203372	Long-chain-fatty-acid--CoA ligase 3 gene:ENSG00000123983 /// Long-chain-fatty-acid--CoA ligase 3 gene:ENSG00000123983 /// 10 kDa protein gene:ENSG00000123983 /// 23 kDa protein gene:ENSG00000123983 /// Protein gene:ENSG00000123983 /// Homo sapiens acyl-CoA synthetase long-chain family member 3, mRNA (cDNA clone MGC:48741 IMAGE:5226905), complete cds. /// Homo sapiens acyl-CoA synthetase long-chai…
2530605	chr2	+	228356263	228356321	4	2530599	ArfGAP with FG repeats 1	AGFG1	3267	0.536176	0.00047094	0.0330245	0.525102	0.000346009	0.0624888	0.000345013	0.0397765	-1.48774	-1.35765	-2.00571	-1.27826	-1.35109	-0.90007	-0.48346	-0.4365	-0.41413	-0.08708	-1.06649	-0.90303	-0.43878	-0.33443	-0.27192	-0.38895	ENST00000409979 /// ENST00000446083 /// ENST00000310078 /// ENST00000373671 /// ENST00000409315 /// ENST00000409171 /// ENST00000456594 /// ENST00000458212 /// BC030592 /// NM_004504 /// NM_001135188 /// NM_001135189 /// NM_001135187	HIV-1 Rev binding protein isoform 1 gene:ENSG00000173744 /// HIV-1 Rev binding protein isoform 1 gene:ENSG00000173744 /// Isoform 1 of Arf-GAP domain and FG repeats-containing protein 1 gene:ENSG00000173744 /// Isoform 2 of Arf-GAP domain and FG repeats-containing protein 1 gene:ENSG00000173744 /// Putative uncharacterized protein AGFG1 gene:ENSG00000173744 /// Isoform 3 of Arf-GAP domain and FG …
2532938	chr2	+	234350543	234350641	4	2532894	diacylglycerol kinase, delta 130kDa	DGKD	8527	0.439695	0.000225888	0.0238638	0.455467	0.000345066	0.0624142	0.000229587	0.0334634	-0.23323	-0.77649	-0.68537	-0.91854	-0.39353	-0.35493	0.74875	0.17635	0.76765	1.51454	-0.08191	1.04125	0.81979	0.30246	0.44432	0.26335	ENST00000264057 /// ENST00000427930 /// ENST00000447484 /// ENST00000409813 /// ENST00000430834 /// AB078966 /// NM_152879 /// NM_003648	Isoform 2 of Diacylglycerol kinase delta gene:ENSG00000077044 /// 17 kDa protein gene:ENSG00000077044 /// 19 kDa protein gene:ENSG00000077044 /// Isoform 1 of Diacylglycerol kinase delta gene:ENSG00000077044 /// Protein gene:ENSG00000077044 /// Homo sapiens dgkd-2 mRNA for diacylglycerol kinase delta2, complete cds. /// Homo sapiens diacylglycerol kinase, delta 130kDa (DGKD), transcript variant 2…
2536189	chr2	+	242089933	242089960	4	2536183	protein phosphatase 1, regulatory (inhibitor) subunit 7	PPP1R7	5510	0.455485	1.38e-05	0.007568	0.595808	0.000978476	0.091423	4.52e-05	0.0165812	-0.85878	-1.30625	-0.68944	-0.90221	-1.42813	-1.18259	0.44688	-0.37666	-0.01262	0.44823	-0.13938	-0.20688	-0.11475	-0.39217	-0.42218	-0.43478	ENST00000438799 /// ENST00000402734 /// ENST00000423280 /// ENST00000407025 /// ENST00000439916 /// ENST00000234038 /// ENST00000272983 /// ENST00000406106 /// ENST00000404405 /// ENST00000401987 /// ENST00000450367 /// ENST00000415769 /// BT007296 /// BT	32 kDa protein gene:ENSG00000115685 /// Putative uncharacterized protein PPP1R7 gene:ENSG00000115685 /// 34 kDa protein gene:ENSG00000115685 /// Isoform 1 of Protein phosphatase 1 regulatory subunit 7 gene:ENSG00000115685 /// 21 kDa protein gene:ENSG00000115685 /// Isoform 1 of Protein phosphatase 1 regulatory subunit 7 gene:ENSG00000115685 /// Isoform 2 of Protein phosphatase 1 regulatory subuni…
2536193	chr2	+	242092902	242092978	4	2536183	protein phosphatase 1, regulatory (inhibitor) subunit 7	PPP1R7	5510	0.554368	0.000993381	0.0473108	0.693023	0.0243505	0.300255	0.00329014	0.107227	0.56175	0.60198	1.30097	0.51904	0.73244	1.14152	1.89059	1.00354	1.98144	1.84668	1.58125	1.30054	1.51102	1.74168	1.10966	1.03031	ENST00000438799 /// ENST00000402734 /// ENST00000423280 /// ENST00000407025 /// ENST00000439916 /// ENST00000234038 /// ENST00000272983 /// ENST00000406106 /// ENST00000404405 /// ENST00000401987 /// ENST00000450367 /// ENST00000415769 /// BT007296 /// BT	32 kDa protein gene:ENSG00000115685 /// Putative uncharacterized protein PPP1R7 gene:ENSG00000115685 /// 34 kDa protein gene:ENSG00000115685 /// Isoform 1 of Protein phosphatase 1 regulatory subunit 7 gene:ENSG00000115685 /// 21 kDa protein gene:ENSG00000115685 /// Isoform 1 of Protein phosphatase 1 regulatory subunit 7 gene:ENSG00000115685 /// Isoform 2 of Protein phosphatase 1 regulatory subuni…
2536204	chr2	+	242102700	242102816	4	2536183	protein phosphatase 1, regulatory (inhibitor) subunit 7	PPP1R7	5510	1.4728	0.000511865	0.0344077	1.29798	0.0102907	0.221616	0.0015518	0.0771885	1.11161	1.18236	1.02749	1.1218	1.02555	1.22948	0.59952	0.47537	0.37779	0.51844	0.81799	0.8902	0.55686	0.8109	0.7027	0.73993	ENST00000438799 /// ENST00000402734 /// ENST00000423280 /// ENST00000407025 /// ENST00000439916 /// ENST00000234038 /// ENST00000272983 /// ENST00000406106 /// ENST00000404405 /// ENST00000401987 /// ENST00000450367 /// ENST00000415769 /// BT007296 /// BT	32 kDa protein gene:ENSG00000115685 /// Putative uncharacterized protein PPP1R7 gene:ENSG00000115685 /// 34 kDa protein gene:ENSG00000115685 /// Isoform 1 of Protein phosphatase 1 regulatory subunit 7 gene:ENSG00000115685 /// 21 kDa protein gene:ENSG00000115685 /// Isoform 1 of Protein phosphatase 1 regulatory subunit 7 gene:ENSG00000115685 /// Isoform 2 of Protein phosphatase 1 regulatory subuni…
2536208	chr2	+	242109197	242109280	4	2536183	protein phosphatase 1, regulatory (inhibitor) subunit 7	PPP1R7	5510	2.03599	0.00113231	0.0499207	1.34403	0.121677	0.526684	0.00426147	0.118942	0.20185	-0.06552	-0.07725	-0.24036	-0.04712	0.10391	-1.71288	-0.32822	-0.48177	-1.88284	-0.82668	-0.53027	-0.94605	-0.18149	-0.16502	-0.41372	ENST00000438799 /// ENST00000402734 /// ENST00000423280 /// ENST00000407025 /// ENST00000439916 /// ENST00000234038 /// ENST00000272983 /// ENST00000406106 /// ENST00000404405 /// ENST00000401987 /// ENST00000450367 /// ENST00000415769 /// BT007296 /// BT	32 kDa protein gene:ENSG00000115685 /// Putative uncharacterized protein PPP1R7 gene:ENSG00000115685 /// 34 kDa protein gene:ENSG00000115685 /// Isoform 1 of Protein phosphatase 1 regulatory subunit 7 gene:ENSG00000115685 /// 21 kDa protein gene:ENSG00000115685 /// Isoform 1 of Protein phosphatase 1 regulatory subunit 7 gene:ENSG00000115685 /// Isoform 2 of Protein phosphatase 1 regulatory subuni…
2540480	chr2	-	11322208	11323298	4	2540477	Rho-associated, coiled-coil containing protein kinase 2	ROCK2	9475	0.541046	0.000167357	0.0208286	0.607599	0.00115938	0.0981824	0.000326627	0.0390039	-0.36334	-0.34483	-0.4767	-0.43799	-0.57181	-0.20922	-0.14477	0.26103	0.86754	0.98738	0.45646	0.47365	0.24944	0.35008	0.34062	0.17701	ENST00000315872 /// ENST00000399089 /// ENST00000401753 /// ENST00000261535 /// ENST00000431087 /// AB014519 /// NM_004850	Rho-associated protein kinase 2 gene:ENSG00000134318 /// cDNA FLJ51533, highly similar to Rho-associated protein kinase 2 gene:ENSG00000134318 /// cDNA FLJ51533, highly similar to Rho-associated protein kinase 2 gene:ENSG00000134318 /// Putative uncharacterized protein ROCK2 gene:ENSG00000134318 /// 23 kDa protein gene:ENSG00000134318 /// Homo sapiens mRNA for KIAA0619 protein, partial cds. /// H…
2541354	chr2	-	15618372	15618407	4	2541230	neuroblastoma amplified sequence	NBAS	51594	0.612539	0.000635305	0.0384851	0.595151	0.000375851	0.0636903	0.000422337	0.0426971	1.99132	2.26795	2.67347	1.94008	2.26636	1.94482	2.8747	2.60601	2.67849	3.18445	3.09531	2.92641	2.95086	3.01914	3.04223	2.70806	ENST00000281513 /// ENST00000441750 /// ENST00000417461 /// ENST00000442506 /// ENST00000433283 /// ENST00000423602 /// ENST00000441755 /// ENST00000429842 /// ENST00000427792 /// AF388385 /// NM_015909	Isoform 1 of Neuroblastoma-amplified sequence gene:ENSG00000151779 /// Isoform 2 of Neuroblastoma-amplified sequence gene:ENSG00000151779 /// 19 kDa protein gene:ENSG00000151779 /// Isoform 2 of Neuroblastoma-amplified sequence gene:ENSG00000151779 /// 21 kDa protein gene:ENSG00000151779 /// 16 kDa protein gene:ENSG00000151779 /// 32 kDa protein gene:ENSG00000151779 /// Protein gene:ENSG000001517…
2544679	chr2	-	25462019	25462043	1	2544662	DNA (cytosine-5-)-methyltransferase 3 alpha	DNMT3A	1788	2.3423	3.02e-05	0.0103182	1.81336	0.00104903	0.0941054	8.73e-05	0.0213387	2.54463	2.1545	2.46857	2.46707	2.60101	2.64995	1.62055	1.93416	1.14409	0.4805	1.08584	1.7943	1.89896	1.36444	1.51573	1.538	ENST00000264709 /// ENST00000380756 /// ENST00000321117 /// ENST00000380746 /// ENST00000402667 /// ENST00000434249 /// ENST00000406659 /// AB208833 /// NM_153759 /// NM_175629 /// NM_175630 /// NM_022552	Isoform 1 of DNA (cytosine-5)-methyltransferase 3A gene:ENSG00000119772 /// DNA cytosine methyltransferase 3 alpha isoform a variant gene:ENSG00000119772 /// Isoform 1 of DNA (cytosine-5)-methyltransferase 3A gene:ENSG00000119772 /// DNA cytosine methyltransferase 3 alpha isoform b gene:ENSG00000119772 /// Isoform 2 of DNA (cytosine-5)-methyltransferase 3A gene:ENSG00000119772 /// DNA cytosine me…
2544932	chr2	-	25965319	25965370	4	2544925	additional sex combs like 2 (Drosophila)	ASXL2	55252	0.511579	0.000758966	0.0419869	0.82199	0.246408	0.66837	0.00255667	0.0960806	-0.05868	0.13637	0.53256	0.50263	0.48706	0.64326	1.11524	0.73692	1.47226	2.07306	1.30671	0.28828	1.25864	0.50585	0.39726	0.83334	ENST00000336112 /// ENST00000398924 /// ENST00000435504 /// ENST00000404843 /// ENST00000272341 /// BX648218 /// NM_018263	150 kDa protein gene:ENSG00000143970 /// Putative uncharacterized protein ASXL2 (Fragment) gene:ENSG00000143970 /// Isoform 1 of Putative Polycomb group protein ASXL2 gene:ENSG00000143970 /// Isoform 2 of Putative Polycomb group protein ASXL2 gene:ENSG00000143970 /// Isoform 2 of Putative Polycomb group protein ASXL2 gene:ENSG00000143970 /// Homo sapiens mRNA; cDNA DKFZp686L2369 (from clone DKFZp…
2544949	chr2	-	25982385	25982486	4	2544925	additional sex combs like 2 (Drosophila)	ASXL2	55252	2.94605	6.43e-06	0.00568533	2.02298	0.000608992	0.0767146	2.16e-05	0.0123817	2.07196	1.82309	1.65359	1.76244	1.6184	1.85401	0.86698	0.78388	0.22857	-0.54684	-0.14027	1.36494	0.59208	0.83685	0.66203	0.44793	ENST00000336112 /// ENST00000398924 /// ENST00000435504 /// ENST00000404843 /// ENST00000272341 /// BX648218 /// NM_018263	150 kDa protein gene:ENSG00000143970 /// Putative uncharacterized protein ASXL2 (Fragment) gene:ENSG00000143970 /// Isoform 1 of Putative Polycomb group protein ASXL2 gene:ENSG00000143970 /// Isoform 2 of Putative Polycomb group protein ASXL2 gene:ENSG00000143970 /// Isoform 2 of Putative Polycomb group protein ASXL2 gene:ENSG00000143970 /// Homo sapiens mRNA; cDNA DKFZp686L2369 (from clone DKFZp…
2545753	chr2	-	27587589	27587760	4	2545750	eukaryotic translation initiation factor 2B, subunit 4 delta, 67kDa	EIF2B4	8890	2.43288	2.67e-05	0.00975535	1.54809	0.0121347	0.233833	0.000114624	0.0239625	0.37311	-0.0856	-0.01651	-0.2324	0.33887	-0.23786	-0.8651	-1.25065	-0.99992	-1.42896	-1.75236	-0.14109	-1.37772	-0.54031	-0.58175	-0.39523	ENST00000445933 /// ENST00000347454 /// ENST00000451130 /// ENST00000405940 /// ENST00000417567 /// ENST00000414437 /// ENST00000418146 /// AB209532 /// NM_172195 /// NM_015636 /// NM_001034116	eukaryotic translation initiation factor 2B, subunit 4 delta isoform 3 gene:ENSG00000115211 /// Isoform 1 of Translation initiation factor eIF-2B subunit delta gene:ENSG00000115211 /// Isoform 2 of Translation initiation factor eIF-2B subunit delta gene:ENSG00000115211 /// 25 kDa protein gene:ENSG00000115211 /// Protein gene:ENSG00000115211 /// cDNA FLJ60165, highly similar to Translation initiat…
2545881	chr2	-	27668806	27668854	4	2545869	intraflagellar transport 172 homolog (Chlamydomonas)	IFT172	26160	1.94306	0.000218087	0.0235045	1.7899	0.000748202	0.0828091	0.000325603	0.03898	0.20153	0.19614	0.30404	0.28765	0.29504	0.41402	-0.6186	-1.03156	-0.69511	-0.53214	-0.49888	-0.44728	-0.77769	-1.31297	-0.35827	0.11215	GENSCAN00000032101 /// ENST00000260570 /// ENST00000420854 /// ENST00000425023 /// ENST00000450564 /// ENST00000443889 /// ENST00000454221 /// ENST00000359466 /// ENST00000416524 /// BC137126 /// BC142675 /// BC142729 /// AK299576 /// BC047294 /// AK05582	cdna:Genscan chromosome:GRCh37:2:27667299:27718150:-1 /// Isoform 1 of Intraflagellar transport protein 172 homolog gene:ENSG00000138002 /// 18 kDa protein gene:ENSG00000138002 /// Isoform 2 of Intraflagellar transport protein 172 homolog gene:ENSG00000138002 /// 10 kDa protein gene:ENSG00000138002 /// Protein gene:ENSG00000138002 /// cDNA FLJ31264 fis, clone KIDNE2006014, highly similar to Homo …
2545888	chr2	-	27670684	27670765	4	2545869	intraflagellar transport 172 homolog (Chlamydomonas)	IFT172	26160	3.50311	0.00039646	0.0306084	2.01952	0.0244426	0.300694	0.00148	0.0757832	-0.30057	0.23378	0.55982	-0.33004	-0.49478	0.25668	-2.48432	-2.48979	-0.74924	-2.06856	-1.31386	-2.26633	-1.21013	-0.48731	0.31317	-1.48206	GENSCAN00000032101 /// ENST00000260570 /// ENST00000420854 /// ENST00000425023 /// ENST00000450564 /// ENST00000443889 /// ENST00000454221 /// ENST00000359466 /// ENST00000416524 /// BC137126 /// BC142675 /// BC142729 /// AK299576 /// BC047294 /// AK05582	cdna:Genscan chromosome:GRCh37:2:27667299:27718150:-1 /// Isoform 1 of Intraflagellar transport protein 172 homolog gene:ENSG00000138002 /// 18 kDa protein gene:ENSG00000138002 /// Isoform 2 of Intraflagellar transport protein 172 homolog gene:ENSG00000138002 /// 10 kDa protein gene:ENSG00000138002 /// Protein gene:ENSG00000138002 /// cDNA FLJ31264 fis, clone KIDNE2006014, highly similar to Homo …
2545889	chr2	-	27671792	27671868	4	2545869	intraflagellar transport 172 homolog (Chlamydomonas)	IFT172	26160	1.93988	0.000915426	0.0455883	1.39856	0.0580279	0.407549	0.00345991	0.109299	1.17452	1.41609	0.90935	0.94802	1.1131	1.41095	0.92563	-0.41636	0.14471	0.35216	0.02405	0.53753	0.6517	0.41943	1.45272	0.32891	GENSCAN00000032101 /// ENST00000260570 /// ENST00000420854 /// ENST00000425023 /// ENST00000450564 /// ENST00000443889 /// ENST00000454221 /// ENST00000359466 /// ENST00000416524 /// BC137126 /// BC142675 /// BC142729 /// AK299576 /// BC047294 /// AK05582	cdna:Genscan chromosome:GRCh37:2:27667299:27718150:-1 /// Isoform 1 of Intraflagellar transport protein 172 homolog gene:ENSG00000138002 /// 18 kDa protein gene:ENSG00000138002 /// Isoform 2 of Intraflagellar transport protein 172 homolog gene:ENSG00000138002 /// 10 kDa protein gene:ENSG00000138002 /// Protein gene:ENSG00000138002 /// cDNA FLJ31264 fis, clone KIDNE2006014, highly similar to Homo …
2545901	chr2	-	27677251	27677275	1	2545869	intraflagellar transport 172 homolog (Chlamydomonas)	IFT172	26160	0.183786	0.000118906	0.0182535	0.43371	0.0252025	0.30456	0.000489805	0.0456363	-1.8549	-4.2634	-2.93642	-3.78262	-2.33343	-3.78395	-1.5557	-0.10689	-1.11271	0.75332	-1.5541	-0.84762	-2.72616	-2.13238	-2.03007	-2.03339	GENSCAN00000032101 /// ENST00000260570 /// ENST00000420854 /// ENST00000425023 /// ENST00000450564 /// ENST00000443889 /// ENST00000454221 /// ENST00000359466 /// ENST00000416524 /// BC137126 /// BC142675 /// BC142729 /// AK299576 /// BC047294 /// AK05582	cdna:Genscan chromosome:GRCh37:2:27667299:27718150:-1 /// Isoform 1 of Intraflagellar transport protein 172 homolog gene:ENSG00000138002 /// 18 kDa protein gene:ENSG00000138002 /// Isoform 2 of Intraflagellar transport protein 172 homolog gene:ENSG00000138002 /// 10 kDa protein gene:ENSG00000138002 /// Protein gene:ENSG00000138002 /// cDNA FLJ31264 fis, clone KIDNE2006014, highly similar to Homo …
2546016	chr2	-	27876002	27876225	4	2546008	suppressor of Ty 7 (S. cerevisiae)-like	SUPT7L	9913	1.97109	0.000799394	0.0430638	1.5236	0.0216133	0.287799	0.00267077	0.0980004	0.11875	0.43006	-0.02436	0.17503	0.76612	-0.09585	-0.88516	-0.80531	-0.99974	0.17219	-1.23548	-0.66426	-0.28031	-0.73496	-0.16371	-0.05271	ENST00000337768 /// ENST00000406540 /// ENST00000405491 /// ENST00000404798 /// AF224759 /// NM_014860	Isoform 1 of STAGA complex 65 subunit gamma gene:ENSG00000119760 /// Isoform 2 of STAGA complex 65 subunit gamma gene:ENSG00000119760 /// Isoform 2 of STAGA complex 65 subunit gamma gene:ENSG00000119760 /// Isoform 1 of STAGA complex 65 subunit gamma gene:ENSG00000119760 /// Homo sapiens adenocarcinoma antigen ART1/P17 mRNA, complete cds. /// Homo sapiens suppressor of Ty 7 (S. cerevisiae)-like (…
2546026	chr2	-	27884026	27884214	4	2546008	suppressor of Ty 7 (S. cerevisiae)-like	SUPT7L	9913	0.603869	0.000214106	0.0232107	0.926634	0.487232	0.828303	0.000510865	0.0463274	0.46312	0.99484	0.52251	0.78923	0.72291	0.97404	1.38013	1.5071	1.37313	1.86291	1.2374	0.98578	0.85976	0.93228	0.69614	0.79789	ENST00000337768 /// ENST00000406540 /// ENST00000405491 /// ENST00000404798 /// AF224759 /// NM_014860	Isoform 1 of STAGA complex 65 subunit gamma gene:ENSG00000119760 /// Isoform 2 of STAGA complex 65 subunit gamma gene:ENSG00000119760 /// Isoform 2 of STAGA complex 65 subunit gamma gene:ENSG00000119760 /// Isoform 1 of STAGA complex 65 subunit gamma gene:ENSG00000119760 /// Homo sapiens adenocarcinoma antigen ART1/P17 mRNA, complete cds. /// Homo sapiens suppressor of Ty 7 (S. cerevisiae)-like (…
2550758	chr2	-	44039995	44040029	4	2550755	ATP-binding cassette, sub-family G (WHITE), member 5	ABCG5	64240	2.30968	0.000147845	0.0200345	2.16156	0.000333064	0.0614458	0.000175271	0.0292833	1.7628	1.99132	2.05025	2.52306	1.71733	1.02007	0.52003	1.28702	0.60964	0.54045	0.22508	1.08377	0.99226	0.44183	0.73761	0.40485	ENST00000260645 /// ENST00000405322 /// ENST00000409962 /// AF312715 /// NM_022436	ATP-binding cassette sub-family G member 5 gene:ENSG00000138075 /// 53 kDa protein gene:ENSG00000138075 /// ATP-binding cassette, sub-family G (WHITE), member 5 (Sterolin 1), isoform CRA_a gene:ENSG00000138075 /// Homo sapiens sterolin (ABCG5) mRNA, complete cds. /// Homo sapiens ATP-binding cassette, sub-family G (WHITE), member 5 (ABCG5), mRNA.
2553197	chr2	-	53897221	53897581	4	2553192	ankyrin repeat and SOCS box-containing 3 /// G protein-coupled receptor 75 /// GPR75-ASB3	ASB3 /// GPR75 /// LOC100302652	51130 /// 10936 /// 100302652	2.03926	0.000939882	0.0461615	1.44092	0.0559224	0.402336	0.00353518	0.110256	0.39835	0.95124	0.40499	1.4545	0.95479	0.51918	0.04345	0.06842	-0.51991	-0.85361	0.02397	-0.16747	-0.25258	0.35123	0.8649	0.4715	ENST00000420735 /// ENST00000394721 /// ENST00000263634 /// ENST00000446049 /// ENST00000352846 /// ENST00000394717 /// ENST00000406625 /// ENST00000406687 /// BC110915 /// BC009569 /// NM_145863 /// NM_016115 /// NM_001164165	Putative uncharacterized protein ASB3 gene:ENSG00000115239 /// Ankyrin repeat and SOCS box-containing protein 3 isoform a gene:ENSG00000115239 /// Isoform 1 of Ankyrin repeat and SOCS box protein 3 gene:ENSG00000115239 /// cDNA FLJ54769, moderately similar to Ankyrin repeat and SOCS box protein 3 gene:ENSG00000115239 /// Isoform 2 of Ankyrin repeat and SOCS box protein 3 gene:ENSG00000115239 /// …
2553198	chr2	-	53897640	53897690	4	2553192	ankyrin repeat and SOCS box-containing 3 /// G protein-coupled receptor 75 /// GPR75-ASB3	ASB3 /// GPR75 /// LOC100302652	51130 /// 10936 /// 100302652	2.61734	4.7e-06	0.00500207	1.18065	0.269084	0.688609	1.18e-05	0.00949696	-0.34361	-0.02638	-0.51982	-0.19484	0.47582	-0.36861	-1.67034	-1.33713	-1.7402	-1.9294	-1.07796	-0.55312	-0.74274	-0.05226	-0.14222	-0.52212	ENST00000420735 /// ENST00000394721 /// ENST00000263634 /// ENST00000446049 /// ENST00000352846 /// ENST00000394717 /// ENST00000406625 /// ENST00000406687 /// BC110915 /// BC009569 /// NM_145863 /// NM_016115 /// NM_001164165	Putative uncharacterized protein ASB3 gene:ENSG00000115239 /// Ankyrin repeat and SOCS box-containing protein 3 isoform a gene:ENSG00000115239 /// Isoform 1 of Ankyrin repeat and SOCS box protein 3 gene:ENSG00000115239 /// cDNA FLJ54769, moderately similar to Ankyrin repeat and SOCS box protein 3 gene:ENSG00000115239 /// Isoform 2 of Ankyrin repeat and SOCS box protein 3 gene:ENSG00000115239 /// …
2554036	chr2	-	56093873	56094207	4	2554018	EGF-containing fibulin-like extracellular matrix protein 1	EFEMP1	2202	2.27804	5.33e-05	0.0130667	1.43555	0.030679	0.326397	0.000226965	0.0333348	0.91782	0.99713	0.74003	0.72784	1.17484	0.8622	-0.12172	-0.52588	-0.01064	-1.16998	0.4058	0.24318	0.53042	0.52172	0.41797	0.19524	GENSCAN00000010489 /// GENSCAN00000020363 /// ENST00000355426 /// ENST00000394555 /// ENST00000424836 /// ENST00000394554 /// ENST00000405693 /// ENST00000438672 /// ENST00000452161 /// ENST00000439193 /// ENST00000440439 /// ENST00000429909 /// ENST00000	cdna:Genscan chromosome:GRCh37:2:56003678:56126245:-1 /// cdna:Genscan chromosome:GRCh37:2:56144800:56149575:-1 /// Isoform 1 of EGF-containing fibulin-like extracellular matrix protein 1 gene:ENSG00000115380 /// Isoform 1 of EGF-containing fibulin-like extracellular matrix protein 1 gene:ENSG00000115380 /// cDNA FLJ53670, highly similar to EGF-containing fibulin-like extracellularmatrix protein …
2554978	chr2	-	60679723	60679787	4	2554975	B-cell CLL/lymphoma 11A (zinc finger protein)	BCL11A	53335	2.7336	0.000139489	0.0196211	1.34449	0.167047	0.587104	0.000492582	0.0457439	-0.35662	-0.44341	-0.56379	0.32468	-0.10535	-0.24902	-2.26893	-1.29018	-1.53772	-2.13797	-1.18048	-1.57673	-0.59858	-0.65553	0.37253	-0.83823	ENST00000356842 /// ENST00000359629 /// ENST00000378117 /// ENST00000409976 /// ENST00000409485 /// ENST00000335712 /// ENST00000358510 /// ENST00000409351 /// AF080216 /// NM_022893 /// NM_138559 /// NM_018014	Isoform 2 of B-cell lymphoma/leukemia 11A gene:ENSG00000119866 /// Isoform 3 of B-cell lymphoma/leukemia 11A gene:ENSG00000119866 /// Isoform 4 of B-cell lymphoma/leukemia 11A gene:ENSG00000119866 /// Isoform 4 of B-cell lymphoma/leukemia 11A gene:ENSG00000119866 /// Isoform 5 of B-cell lymphoma/leukemia 11A gene:ENSG00000119866 /// Isoform 1 of B-cell lymphoma/leukemia 11A gene:ENSG00000119866 /…
2557678	chr2	-	68358377	68358407	4	2557668	protein phosphatase 3 (formerly 2B), regulatory subunit B, alpha isoform /// partner of NOB1 homolog (S. cerevisiae) /// protein phosphatase 3, regulatory subunit B, alpha /// WD repeat domain 92	PPP3R1 /// PNO1 /// PPP3R1 /// WDR92	5534 /// 56902 /// 5534 /// 116143	3.41067	0.000161436	0.0208006	1.57038	0.0933452	0.480244	0.000634455	0.0515765	-2.30862	-2.64027	-2.41153	-1.44271	-0.54724	-2.79425	-3.19086	-3.79066	-3.74529	-4.10029	-4.1437	-3.16874	-2.8918	-2.28166	-3.12315	-1.91072	ENST00000295122 /// ENST00000295121 /// ENST00000432181 /// ENST00000406334 /// ENST00000457114 /// ENST00000406245 /// ENST00000409164 /// ENST00000234310 /// ENST00000409752 /// ENST00000409377 /// BC027913 /// AK056303 /// NM_000945 /// NM_138458 /// B	29 kDa protein gene:ENSG00000221823 /// cdna:known chromosome:GRCh37:2:68357281:68384656:-1 gene:ENSG00000221823 /// cdna:known chromosome:GRCh37:2:68358068:68488362:-1 gene:ENSG00000221823 /// cdna:known chromosome:GRCh37:2:68358370:68488362:-1 gene:ENSG00000221823 /// cdna:known chromosome:GRCh37:2:68358892:68365917:-1 gene:ENSG00000221823 /// cdna:known chromosome:GRCh37:2:68361216:68384605:-1…
2557679	chr2	-	68358418	68358528	4	2557668	protein phosphatase 3 (formerly 2B), regulatory subunit B, alpha isoform /// partner of NOB1 homolog (S. cerevisiae) /// protein phosphatase 3, regulatory subunit B, alpha /// WD repeat domain 92	PPP3R1 /// PNO1 /// PPP3R1 /// WDR92	5534 /// 56902 /// 5534 /// 116143	1.99959	0.000435302	0.0320234	1.65604	0.00557934	0.176237	0.0011454	0.0665779	0.14473	0.768	0.00427	0.53997	0.70615	1.40224	-0.33522	-0.57374	-0.27541	-0.65141	-0.19159	-0.12176	-0.55502	0.07248	0.26496	-0.3282	ENST00000295122 /// ENST00000295121 /// ENST00000432181 /// ENST00000406334 /// ENST00000457114 /// ENST00000406245 /// ENST00000409164 /// ENST00000234310 /// ENST00000409752 /// ENST00000409377 /// BC027913 /// AK056303 /// NM_000945 /// NM_138458 /// B	29 kDa protein gene:ENSG00000221823 /// cdna:known chromosome:GRCh37:2:68357281:68384656:-1 gene:ENSG00000221823 /// cdna:known chromosome:GRCh37:2:68358068:68488362:-1 gene:ENSG00000221823 /// cdna:known chromosome:GRCh37:2:68358370:68488362:-1 gene:ENSG00000221823 /// cdna:known chromosome:GRCh37:2:68358892:68365917:-1 gene:ENSG00000221823 /// cdna:known chromosome:GRCh37:2:68361216:68384605:-1…
2557708	chr2	-	68414417	68414446	4	2557668	protein phosphatase 3 (formerly 2B), regulatory subunit B, alpha isoform /// partner of NOB1 homolog (S. cerevisiae) /// protein phosphatase 3, regulatory subunit B, alpha /// WD repeat domain 92	PPP3R1 /// PNO1 /// PPP3R1 /// WDR92	5534 /// 56902 /// 5534 /// 116143	0.573537	0.000137489	0.0195158	0.599009	0.000307908	0.0593028	0.000161472	0.0278444	3.84306	4.00294	4.00399	3.66472	3.64387	4.05716	4.895	4.42472	4.47409	5.14637	4.41648	4.65183	4.73357	4.4732	4.53589	4.64871	ENST00000295122 /// ENST00000295121 /// ENST00000432181 /// ENST00000406334 /// ENST00000457114 /// ENST00000406245 /// ENST00000409164 /// ENST00000234310 /// ENST00000409752 /// ENST00000409377 /// BC027913 /// AK056303 /// NM_000945 /// NM_138458 /// B	29 kDa protein gene:ENSG00000221823 /// cdna:known chromosome:GRCh37:2:68357281:68384656:-1 gene:ENSG00000221823 /// cdna:known chromosome:GRCh37:2:68358068:68488362:-1 gene:ENSG00000221823 /// cdna:known chromosome:GRCh37:2:68358370:68488362:-1 gene:ENSG00000221823 /// cdna:known chromosome:GRCh37:2:68358892:68365917:-1 gene:ENSG00000221823 /// cdna:known chromosome:GRCh37:2:68361216:68384605:-1…
2557736	chr2	-	68479296	68479645	4	2557668	protein phosphatase 3 (formerly 2B), regulatory subunit B, alpha isoform /// partner of NOB1 homolog (S. cerevisiae) /// protein phosphatase 3, regulatory subunit B, alpha /// WD repeat domain 92	PPP3R1 /// PNO1 /// PPP3R1 /// WDR92	5534 /// 56902 /// 5534 /// 116143	0.538632	0.000882971	0.0450112	0.584145	0.00275886	0.134005	0.00145146	0.0751968	-1.48343	-0.72136	-0.65932	-0.92117	-1.12598	-0.36283	-0.01727	-0.17369	0.47594	0.26437	-0.48128	0.08701	0.19738	-0.26562	-0.52301	-0.01283	ENST00000295122 /// ENST00000295121 /// ENST00000432181 /// ENST00000406334 /// ENST00000457114 /// ENST00000406245 /// ENST00000409164 /// ENST00000234310 /// ENST00000409752 /// ENST00000409377 /// BC027913 /// AK056303 /// NM_000945 /// NM_138458 /// B	29 kDa protein gene:ENSG00000221823 /// cdna:known chromosome:GRCh37:2:68357281:68384656:-1 gene:ENSG00000221823 /// cdna:known chromosome:GRCh37:2:68358068:68488362:-1 gene:ENSG00000221823 /// cdna:known chromosome:GRCh37:2:68358370:68488362:-1 gene:ENSG00000221823 /// cdna:known chromosome:GRCh37:2:68358892:68365917:-1 gene:ENSG00000221823 /// cdna:known chromosome:GRCh37:2:68361216:68384605:-1…
2559813	chr2	-	74382616	74382792	4	2559807	MOB1, Mps One Binder kinase activator-like 1B (yeast)	MOBKL1B	55233	2.22187	0.000316267	0.0276891	2.28523	0.000226056	0.0534333	0.000219583	0.0326833	-2.17084	-1.66887	-2.13141	-1.39707	-1.38787	-1.71924	-3.38939	-2.6559	-2.60454	-2.40373	-3.43472	-3.45396	-2.23302	-3.10161	-3.17656	-2.72596	GENSCAN00000009385 /// ENST00000396049 /// ENST00000264089 /// ENST00000377668 /// ENST00000409969 /// BC003398 /// AK001650 /// AK021657 /// AB016839 /// AL122062 /// NM_018221 /// D80006	cdna:Genscan chromosome:GRCh37:2:74383695:74405801:-1 /// Isoform 1 of Mps one binder kinase activator-like 1B gene:ENSG00000114978 /// Putative uncharacterized protein MOBKL1B (Fragment) gene:ENSG00000114978 /// Putative uncharacterized protein MOBKL1B (Fragment) gene:ENSG00000114978 /// 17 kDa protein gene:ENSG00000114978 /// Homo sapiens MOB1, Mps One Binder kinase activator-like 1B (yeast), m…
2559828	chr2	-	74405844	74405968	4	2559807	MOB1, Mps One Binder kinase activator-like 1B (yeast)	MOBKL1B	55233	0.55424	0.000709703	0.0403895	1.03573	0.808525	0.953993	0.000748915	0.0555117	-1.08478	-0.92721	-0.78329	-1.17535	-1.3176	-0.22854	-0.03827	-0.43216	0.17265	0.15302	-0.19546	-0.88587	-0.61135	-0.7951	-1.3086	-1.24964	GENSCAN00000009385 /// ENST00000396049 /// ENST00000264089 /// ENST00000377668 /// ENST00000409969 /// BC003398 /// AK001650 /// AK021657 /// AB016839 /// AL122062 /// NM_018221 /// D80006	cdna:Genscan chromosome:GRCh37:2:74383695:74405801:-1 /// Isoform 1 of Mps one binder kinase activator-like 1B gene:ENSG00000114978 /// Putative uncharacterized protein MOBKL1B (Fragment) gene:ENSG00000114978 /// Putative uncharacterized protein MOBKL1B (Fragment) gene:ENSG00000114978 /// 17 kDa protein gene:ENSG00000114978 /// Homo sapiens MOB1, Mps One Binder kinase activator-like 1B (yeast), m…
2562200	chr2	-	85545762	85546122	4	2562198	trans-golgi network protein 2	TGOLN2	10618	1.92849	0.000150337	0.0202124	1.61239	0.00255128	0.130711	0.000396275	0.0417288	2.76588	3.24496	2.75599	3.60407	3.22104	2.79475	1.80601	2.39836	2.4347	1.85085	2.09496	2.38505	2.12278	2.71561	2.42609	2.22669	GENSCAN00000037261 /// ENST00000444342 /// ENST00000377386 /// ENST00000398263 /// ENST00000282120 /// ENST00000409353 /// ENST00000409015 /// ENST00000409232 /// ENST00000409362 /// AF027515 /// AF027516 /// BX640733 /// BX640868 /// U62390 /// BC008461	cdna:Genscan chromosome:GRCh37:2:85550888:85555085:-1 /// Isoform 5 of Trans-Golgi network integral membrane protein 2 gene:ENSG00000152291 /// Isoform TGN46 of Trans-Golgi network integral membrane protein 2 gene:ENSG00000152291 /// Isoform 4 of Trans-Golgi network integral membrane protein 2 gene:ENSG00000152291 /// Isoform 6 of Trans-Golgi network integral membrane protein 2 gene:ENSG000001522…
2562651	chr2	-	86307993	86308101	4	2562605	polymerase (RNA) I polypeptide A, 194kDa /// hypothetical protein LOC90784	POLR1A /// LOC90784	25885 /// 90784	2.40638	0.000664133	0.0392337	2.6606	0.000241093	0.0543193	0.000328848	0.0390039	1.16566	1.48726	0.53458	1.2978	0.99174	1.40498	-0.39743	-0.38068	-0.36286	0.80697	-0.2653	0.93063	-0.26027	-0.51956	-0.81541	-0.65914	ENST00000263857 /// ENST00000409681 /// ENST00000424089 /// ENST00000409024 /// AK302458 /// NM_015425 /// NR_026984	DNA-directed RNA polymerase I subunit RPA1 gene:ENSG00000068654 /// Putative uncharacterized protein POLR1A gene:ENSG00000068654 /// 5 kDa protein gene:ENSG00000068654 /// 5 kDa protein gene:ENSG00000068654 /// Homo sapiens cDNA FLJ61191 complete cds, highly similar to DNA-directed RNA polymerase I largest subunit (EC 2.7.7.6). /// Homo sapiens polymerase (RNA) I polypeptide A, 194kDa (POLR1A), m…
2562704	chr2	-	86389138	86389194	4	2562685	inner membrane protein, mitochondrial (mitofilin) /// inner membrane protein, mitochondrial	IMMT /// IMMT	10989 /// 10989	0.435083	2.72e-06	0.00376902	0.609539	0.000743784	0.0828091	1.06e-05	0.00910425	-0.84828	-1.09587	-0.61761	-0.88483	-1.04066	-0.60165	0.49567	0.06957	0.67229	0.14584	0.37907	-0.53711	0.18497	0.02763	-0.33466	-0.01053	ENST00000254636 /// ENST00000410111 /// ENST00000442664 /// ENST00000449247 /// ENST00000409844 /// ENST00000419070 /// ENST00000377310 /// ENST00000409715 /// ENST00000409051 /// ENST00000398211 /// ENST00000409258 /// ENST00000419545 /// L42572 /// NM_0	cDNA, FLJ92546, highly similar to Homo sapiens inner membrane protein, mitochondrial (mitofilin) (IMMT), mRNA gene:ENSG00000132305 /// Isoform 1 of Mitochondrial inner membrane protein gene:ENSG00000132305 /// cDNA, FLJ92546, highly similar to Homo sapiens inner membrane protein, mitochondrial (mitofilin) (IMMT), mRNA gene:ENSG00000132305 /// Isoform 2 of Mitochondrial inner membrane protein gene…
2562706	chr2	-	86393674	86393716	4	2562685	inner membrane protein, mitochondrial (mitofilin) /// inner membrane protein, mitochondrial	IMMT /// IMMT	10989 /// 10989	0.549699	0.000902677	0.0454308	0.725175	0.0454059	0.37359	0.00334184	0.107832	-0.24825	-0.48929	0.04241	-0.52496	-0.64524	0.01862	0.91227	0.15527	1.1134	-0.02247	0.61904	-0.0571	0.23176	0.43768	0.19413	-0.0274	ENST00000254636 /// ENST00000410111 /// ENST00000442664 /// ENST00000449247 /// ENST00000409844 /// ENST00000419070 /// ENST00000377310 /// ENST00000409715 /// ENST00000409051 /// ENST00000398211 /// ENST00000409258 /// ENST00000419545 /// L42572 /// NM_0	cDNA, FLJ92546, highly similar to Homo sapiens inner membrane protein, mitochondrial (mitofilin) (IMMT), mRNA gene:ENSG00000132305 /// Isoform 1 of Mitochondrial inner membrane protein gene:ENSG00000132305 /// cDNA, FLJ92546, highly similar to Homo sapiens inner membrane protein, mitochondrial (mitofilin) (IMMT), mRNA gene:ENSG00000132305 /// Isoform 2 of Mitochondrial inner membrane protein gene…
2564602	chr2	-	95753124	95753156	4	2564599	mitochondrial ribosomal protein S5	MRPS5	64969	1.57402	0.000652285	0.0390587	1.36561	0.0107551	0.225072	0.0019088	0.0843204	0.94497	1.0596	1.24658	0.66913	0.86472	1.23457	0.56988	0.23661	0.44009	0.16256	0.33491	0.62839	0.22388	0.47691	0.82484	0.61457	ENST00000272418 /// ENST00000345084 /// BC014172 /// NM_031902	Isoform 1 of 28S ribosomal protein S5, mitochondrial gene:ENSG00000144029 /// Isoform 2 of 28S ribosomal protein S5, mitochondrial gene:ENSG00000144029 /// Homo sapiens mitochondrial ribosomal protein S5, mRNA (cDNA clone MGC:20735 IMAGE:4561399), complete cds. /// Homo sapiens mitochondrial ribosomal protein S5 (MRPS5), nuclear gene encoding mitochondrial protein, mRNA.
2564604	chr2	-	95756140	95756240	4	2564599	mitochondrial ribosomal protein S5	MRPS5	64969	1.77108	0.00038358	0.0301512	1.36454	0.0279324	0.315791	0.00146049	0.075453	0.19151	0.64015	0.49696	0.43408	0.07136	0.76947	-0.48302	-0.4891	-0.58191	-0.28909	-0.11041	0.3675	-0.50424	-0.02993	0.30092	-0.20673	ENST00000272418 /// ENST00000345084 /// BC014172 /// NM_031902	Isoform 1 of 28S ribosomal protein S5, mitochondrial gene:ENSG00000144029 /// Isoform 2 of 28S ribosomal protein S5, mitochondrial gene:ENSG00000144029 /// Homo sapiens mitochondrial ribosomal protein S5, mRNA (cDNA clone MGC:20735 IMAGE:4561399), complete cds. /// Homo sapiens mitochondrial ribosomal protein S5 (MRPS5), nuclear gene encoding mitochondrial protein, mRNA.
2564623	chr2	-	95774113	95774148	4	2564599	mitochondrial ribosomal protein S5	MRPS5	64969	0.356239	1.13e-05	0.00710472	0.489805	0.000547651	0.0744572	3.36e-05	0.0148591	-0.75805	-1.33195	-0.7181	-0.7031	-0.91094	-1.58559	0.5057	-0.02108	0.66484	1.24447	0.04505	-0.29901	0.24544	0.37936	-0.24097	0.05734	ENST00000272418 /// ENST00000345084 /// BC014172 /// NM_031902	Isoform 1 of 28S ribosomal protein S5, mitochondrial gene:ENSG00000144029 /// Isoform 2 of 28S ribosomal protein S5, mitochondrial gene:ENSG00000144029 /// Homo sapiens mitochondrial ribosomal protein S5, mRNA (cDNA clone MGC:20735 IMAGE:4561399), complete cds. /// Homo sapiens mitochondrial ribosomal protein S5 (MRPS5), nuclear gene encoding mitochondrial protein, mRNA.
2564629	chr2	-	95787479	95787506	4	2564599	mitochondrial ribosomal protein S5	MRPS5	64969	0.569194	0.000764663	0.0421339	0.766616	0.07005	0.43463	0.00295097	0.102348	-2.02551	-2.73448	-2.50486	-2.47336	-2.45609	-1.81371	-1.51663	-1.46961	-1.41292	-1.69901	-1.51013	-1.59654	-1.76097	-2.13916	-2.53338	-1.72617	ENST00000272418 /// ENST00000345084 /// BC014172 /// NM_031902	Isoform 1 of 28S ribosomal protein S5, mitochondrial gene:ENSG00000144029 /// Isoform 2 of 28S ribosomal protein S5, mitochondrial gene:ENSG00000144029 /// Homo sapiens mitochondrial ribosomal protein S5, mRNA (cDNA clone MGC:20735 IMAGE:4561399), complete cds. /// Homo sapiens mitochondrial ribosomal protein S5 (MRPS5), nuclear gene encoding mitochondrial protein, mRNA.
2565325	chr2	-	96965068	96965157	4	2565262	small nuclear ribonucleoprotein 200kDa (U5)	SNRNP200	23020	0.589764	3.82e-05	0.0112292	0.676041	0.000757436	0.0833504	9.55e-05	0.022161	2.52475	2.41157	2.43266	2.36885	2.57415	2.49758	3.2065	3.29461	3.48872	2.97163	3.18879	2.88611	3.29511	2.97549	2.88091	3.12777	GENSCAN00000002976 /// ENST00000323853 /// ENST00000349783 /// ENST00000429650 /// AF085356 /// BC131784 /// AY572488 /// AK021418 /// AK021583 /// AK303465 /// AK303663 /// CR614576 /// NM_014014	cdna:Genscan chromosome:GRCh37:2:96940750:96971175:-1 /// Isoform 1 of U5 small nuclear ribonucleoprotein 200 kDa helicase gene:ENSG00000144028 /// Isoform 2 of U5 small nuclear ribonucleoprotein 200 kDa helicase gene:ENSG00000144028 /// cDNA FLJ56901, highly similar to U5 small nuclear ribonucleoprotein 200 kDa helicase gene:ENSG00000144028 /// Homo sapiens putative RNA helicase mRNA, complete c…
2566506	chr2	-	99411034	99411095	4	2566504	chromosome 2 open reading frame 55	C2orf55	343990	5.24135	0.000559635	0.035984	5.68081	0.000360492	0.0624888	0.00038633	0.0412668	1.06528	1.44599	0.74793	1.44975	0.44946	0.4609	-3.78499	-1.09584	-0.04074	-1.56399	-0.78138	-2.54448	-1.81174	-0.81536	-2.58351	-0.09264	ENST00000397899 /// ENST00000359817 /// ENST00000423771 /// ENST00000428096 /// ENST00000415261 /// ENST00000420294 /// BC068277 /// NM_207362	Uncharacterized protein C2orf55 gene:ENSG00000196872 /// Putative uncharacterized protein C2orf55 gene:ENSG00000196872 /// 29 kDa protein gene:ENSG00000196872 /// 21 kDa protein gene:ENSG00000196872 /// 20 kDa protein gene:ENSG00000196872 /// 4 kDa protein gene:ENSG00000196872 /// Homo sapiens chromosome 2 open reading frame 55, mRNA (cDNA clone MGC:42367 IMAGE:4820685), complete cds. /// Homo sa…
2569006	chr2	-	106739426	106739520	4	2568968	UDP-glucuronate decarboxylase 1	UXS1	80146	1.97918	0.000154926	0.0205096	1.54062	0.00696724	0.191224	0.000525773	0.0468121	0.49461	0.83	0.79389	0.77942	0.62254	1.07036	0.12008	-0.03548	-0.6347	-0.70855	0.15982	0.14871	-0.19187	-0.02276	0.1109	0.66315	GENSCAN00000022154 /// ENST00000283148 /// ENST00000409501 /// ENST00000409032 /// ENST00000428048 /// ENST00000441952 /// ENST00000416298 /// ENST00000444193 /// ENST00000457835 /// ENST00000436241 /// AK290668 /// BC009819 /// AY147934 /// AY358541 ///	cdna:Genscan chromosome:GRCh37:2:106710482:106810697:-1 /// Isoform 1 of UDP-glucuronic acid decarboxylase 1 gene:ENSG00000115652 /// Isoform 2 of UDP-glucuronic acid decarboxylase 1 gene:ENSG00000115652 /// Isoform 3 of UDP-glucuronic acid decarboxylase 1 gene:ENSG00000115652 /// cDNA FLJ57788, highly similar to UDP-glucuronic acid decarboxylase 1 gene:ENSG00000115652 /// cDNA FLJ57788, highly s…
2574894	chr2	-	128238646	128238751	4	2574884	IWS1 homolog (S. cerevisiae)	IWS1	55677	2.25191	0.000168831	0.0208946	1.19908	0.29672	0.709832	0.000503659	0.0461012	-0.79343	-0.37384	-1.20283	-0.26048	-0.0037	-0.62915	-1.52131	-1.70817	-2.05688	-1.92896	-1.35996	-1.04113	-1.42563	-0.41867	-0.25642	-0.88731	GENSCAN00000037245 /// ENST00000412979 /// ENST00000455721 /// ENST00000433551 /// ENST00000295321 /// ENST00000409723 /// ENST00000457329 /// ENST00000442634 /// ENST00000409725 /// ENST00000436740 /// BC110536 /// BC110537 /// AK294669 /// AK295970 ///	cdna:Genscan chromosome:GRCh37:2:128243481:128267343:-1 /// 4 kDa protein gene:ENSG00000163166 /// Isoform 3 of Protein IWS1 homolog gene:ENSG00000163166 /// cDNA FLJ54017, highly similar to IWS1 homolog gene:ENSG00000163166 /// Isoform 1 of Protein IWS1 homolog gene:ENSG00000163166 /// Putative uncharacterized protein IWS1 gene:ENSG00000163166 /// Isoform 3 of Protein IWS1 homolog gene:ENSG00000…
2577959	chr2	-	136664325	136664784	4	2577958	aspartyl-tRNA synthetase	DARS	1615	1.94543	4.09e-05	0.0113749	1.28087	0.0565774	0.404052	0.000167856	0.0284443	-0.27445	-0.21849	-0.49994	0.01482	0.03711	-0.56143	-1.24471	-0.93798	-1.35143	-1.48572	-1.03258	-0.61234	-1.03982	-0.42261	-0.63995	-0.32291	GENSCAN00000005966 /// ENST00000264161 /// ENST00000422708 /// ENST00000441323 /// ENST00000456565 /// ENST00000449218 /// ENST00000435076 /// AY762100 /// BC107749 /// BT006710 /// J05032 /// AK290607 /// BC000629 /// AK027270 /// NM_001349	cdna:Genscan chromosome:GRCh37:2:136690353:136744641:-1 /// Aspartyl-tRNA synthetase, cytoplasmic gene:ENSG00000115866 /// 22 kDa protein gene:ENSG00000115866 /// 21 kDa protein gene:ENSG00000115866 /// 20 kDa protein gene:ENSG00000115866 /// Putative uncharacterized protein DARS (Fragment) gene:ENSG00000115866 /// Protein gene:ENSG00000115866 /// Homo sapiens cell proliferation-inducing protein …
2577975	chr2	-	136680391	136680442	4	2577958	aspartyl-tRNA synthetase	DARS	1615	2.15049	0.000372145	0.0297562	1.44116	0.0493229	0.384154	0.00147985	0.0757832	0.22745	0.19075	-0.77477	-0.35953	-0.00066	-0.21748	-0.7229	-0.86257	-1.37773	-2.19131	-1.14736	-0.84548	-0.90379	-0.62886	-0.34275	-0.69379	GENSCAN00000005966 /// ENST00000264161 /// ENST00000422708 /// ENST00000441323 /// ENST00000456565 /// ENST00000449218 /// ENST00000435076 /// AY762100 /// BC107749 /// BT006710 /// J05032 /// AK290607 /// BC000629 /// AK027270 /// NM_001349	cdna:Genscan chromosome:GRCh37:2:136690353:136744641:-1 /// Aspartyl-tRNA synthetase, cytoplasmic gene:ENSG00000115866 /// 22 kDa protein gene:ENSG00000115866 /// 21 kDa protein gene:ENSG00000115866 /// 20 kDa protein gene:ENSG00000115866 /// Putative uncharacterized protein DARS (Fragment) gene:ENSG00000115866 /// Protein gene:ENSG00000115866 /// Homo sapiens cell proliferation-inducing protein …
2577994	chr2	-	136718995	136719059	4	2577958	aspartyl-tRNA synthetase	DARS	1615	0.5549	3.49e-05	0.0108863	0.641318	0.000605206	0.0765309	8.31e-05	0.0207784	0.66386	0.45494	0.52458	0.43799	0.15602	0.78132	1.3557	1.13906	1.36182	1.51318	1.39433	1.14531	1.46066	1.03423	1.19912	0.88071	GENSCAN00000005966 /// ENST00000264161 /// ENST00000422708 /// ENST00000441323 /// ENST00000456565 /// ENST00000449218 /// ENST00000435076 /// AY762100 /// BC107749 /// BT006710 /// J05032 /// AK290607 /// BC000629 /// AK027270 /// NM_001349	cdna:Genscan chromosome:GRCh37:2:136690353:136744641:-1 /// Aspartyl-tRNA synthetase, cytoplasmic gene:ENSG00000115866 /// 22 kDa protein gene:ENSG00000115866 /// 21 kDa protein gene:ENSG00000115866 /// 20 kDa protein gene:ENSG00000115866 /// Putative uncharacterized protein DARS (Fragment) gene:ENSG00000115866 /// Protein gene:ENSG00000115866 /// Homo sapiens cell proliferation-inducing protein …
2577999	chr2	-	136736844	136736929	4	2577958	aspartyl-tRNA synthetase	DARS	1615	0.577062	0.000313903	0.0276126	0.844291	0.182195	0.604144	0.00111371	0.065673	1.10861	0.95955	1.14651	0.86871	1.02325	0.88404	1.97123	1.37266	1.73321	2.14138	1.73976	0.92662	1.79078	1.2647	1.13976	1.0913	GENSCAN00000005966 /// ENST00000264161 /// ENST00000422708 /// ENST00000441323 /// ENST00000456565 /// ENST00000449218 /// ENST00000435076 /// AY762100 /// BC107749 /// BT006710 /// J05032 /// AK290607 /// BC000629 /// AK027270 /// NM_001349	cdna:Genscan chromosome:GRCh37:2:136690353:136744641:-1 /// Aspartyl-tRNA synthetase, cytoplasmic gene:ENSG00000115866 /// 22 kDa protein gene:ENSG00000115866 /// 21 kDa protein gene:ENSG00000115866 /// 20 kDa protein gene:ENSG00000115866 /// Putative uncharacterized protein DARS (Fragment) gene:ENSG00000115866 /// Protein gene:ENSG00000115866 /// Homo sapiens cell proliferation-inducing protein …
2582566	chr2	-	158593084	158593559	4	2582562	activin A receptor, type I	ACVR1	90	2.08182	7.79e-05	0.0154341	1.26937	0.109927	0.508112	0.000294608	0.0374908	1.60071	1.13577	1.07795	1.05081	1.44524	1.45134	0.07202	0.02401	0.31226	0.40156	0.36912	0.78331	0.51395	0.65969	1.73682	1.05385	GENSCAN00000040739 /// ENST00000434821 /// ENST00000263640 /// ENST00000409283 /// ENST00000410057 /// ENST00000412025 /// ENST00000440523 /// ENST00000424669 /// ENST00000413751 /// L02911 /// AK297765 /// BC033867 /// NM_001105 /// NM_001111067	cdna:Genscan chromosome:GRCh37:2:158622433:158667292:-1 /// Activin receptor type-1 gene:ENSG00000115170 /// Activin receptor type-1 gene:ENSG00000115170 /// Activin receptor type-1 gene:ENSG00000115170 /// Activin receptor type-1 gene:ENSG00000115170 /// cDNA FLJ60721, highly similar to Activin receptor type-1 gene:ENSG00000115170 /// cDNA FLJ60721, highly similar to Activin receptor type-1 gene…
2582582	chr2	-	158630661	158630698	4	2582562	activin A receptor, type I	ACVR1	90	2.73378	1.43e-05	0.00768208	1.96893	0.00082733	0.0863843	4.5e-05	0.0165638	-0.16981	-0.55497	-1.16191	-0.66706	-0.39145	-0.91733	-2.39863	-1.77832	-1.58436	-2.02944	-2.68251	-1.47902	-1.44237	-1.69404	-2.26258	-1.22784	GENSCAN00000040739 /// ENST00000434821 /// ENST00000263640 /// ENST00000409283 /// ENST00000410057 /// ENST00000412025 /// ENST00000440523 /// ENST00000424669 /// ENST00000413751 /// L02911 /// AK297765 /// BC033867 /// NM_001105 /// NM_001111067	cdna:Genscan chromosome:GRCh37:2:158622433:158667292:-1 /// Activin receptor type-1 gene:ENSG00000115170 /// Activin receptor type-1 gene:ENSG00000115170 /// Activin receptor type-1 gene:ENSG00000115170 /// Activin receptor type-1 gene:ENSG00000115170 /// cDNA FLJ60721, highly similar to Activin receptor type-1 gene:ENSG00000115170 /// cDNA FLJ60721, highly similar to Activin receptor type-1 gene…
2583041	chr2	-	160231238	160231262	1	2583014	bromodomain adjacent to zinc finger domain, 2B	BAZ2B	29994	0.492782	0.000113093	0.0178451	0.720418	0.0332085	0.335634	0.000470785	0.0447518	2.97778	2.74374	3.01748	3.04322	2.4183	3.34076	3.85484	3.64536	4.00875	4.57874	3.63494	3.58403	3.65035	3.31279	3.40482	3.03121	GENSCAN00000037768 /// GENSCAN00000014659 /// GENSCAN00000014661 /// ENST00000392782 /// ENST00000343439 /// ENST00000355831 /// ENST00000392783 /// ENST00000426648 /// ENST00000294905 /// ENST00000441143 /// ENST00000437839 /// ENST00000420635 /// BC1075	cdna:Genscan chromosome:GRCh37:2:160128213:160295723:-1 /// cdna:Genscan chromosome:GRCh37:2:160303293:160310444:-1 /// cdna:Genscan chromosome:GRCh37:2:160318926:160319767:-1 /// Isoform 5 of Bromodomain adjacent to zinc finger domain protein 2B gene:ENSG00000123636 /// Isoform 2 of Bromodomain adjacent to zinc finger domain protein 2B gene:ENSG00000123636 /// Isoform 4 of Bromodomain adjacent t…
2583043	chr2	-	160239201	160239271	4	2583014	bromodomain adjacent to zinc finger domain, 2B	BAZ2B	29994	0.456222	2.18e-05	0.00891927	0.554302	0.000425735	0.0676645	5.22e-05	0.0173634	1.0813	0.93492	1.27535	0.67226	0.46728	1.21605	2.23124	1.76464	2.56605	1.71753	2.08747	1.63158	2.02008	1.75615	1.98228	1.57215	GENSCAN00000037768 /// GENSCAN00000014659 /// GENSCAN00000014661 /// ENST00000392782 /// ENST00000343439 /// ENST00000355831 /// ENST00000392783 /// ENST00000426648 /// ENST00000294905 /// ENST00000441143 /// ENST00000437839 /// ENST00000420635 /// BC1075	cdna:Genscan chromosome:GRCh37:2:160128213:160295723:-1 /// cdna:Genscan chromosome:GRCh37:2:160303293:160310444:-1 /// cdna:Genscan chromosome:GRCh37:2:160318926:160319767:-1 /// Isoform 5 of Bromodomain adjacent to zinc finger domain protein 2B gene:ENSG00000123636 /// Isoform 2 of Bromodomain adjacent to zinc finger domain protein 2B gene:ENSG00000123636 /// Isoform 4 of Bromodomain adjacent t…
2583051	chr2	-	160252281	160252345	4	2583014	bromodomain adjacent to zinc finger domain, 2B	BAZ2B	29994	0.632245	0.000779868	0.0425631	0.673175	0.00260374	0.131673	0.00130355	0.071121	0.79446	1.056	1.35977	0.8927	0.94368	1.36008	1.66344	1.48961	1.71781	2.17628	1.59899	1.56919	1.55649	1.83928	1.61385	1.61483	GENSCAN00000037768 /// GENSCAN00000014659 /// GENSCAN00000014661 /// ENST00000392782 /// ENST00000343439 /// ENST00000355831 /// ENST00000392783 /// ENST00000426648 /// ENST00000294905 /// ENST00000441143 /// ENST00000437839 /// ENST00000420635 /// BC1075	cdna:Genscan chromosome:GRCh37:2:160128213:160295723:-1 /// cdna:Genscan chromosome:GRCh37:2:160303293:160310444:-1 /// cdna:Genscan chromosome:GRCh37:2:160318926:160319767:-1 /// Isoform 5 of Bromodomain adjacent to zinc finger domain protein 2B gene:ENSG00000123636 /// Isoform 2 of Bromodomain adjacent to zinc finger domain protein 2B gene:ENSG00000123636 /// Isoform 4 of Bromodomain adjacent t…
2583440	chr2	-	160885428	160885452	1	2583374	phospholipase A2 receptor 1, 180kDa	PLA2R1	22925	0.36914	7.08e-05	0.0150122	0.623497	0.0240009	0.298698	0.000298557	0.0376092	4.68845	3.97114	3.76789	3.85786	3.55186	3.96616	5.37105	5.28441	5.85382	5.10718	5.40848	5.66398	4.44124	4.83227	3.82064	4.48573	ENST00000283243 /// ENST00000392771 /// U17033 /// NM_001007267 /// NM_007366	Isoform 1 of Secretory phospholipase A2 receptor gene:ENSG00000153246 /// Isoform 2 of Secretory phospholipase A2 receptor gene:ENSG00000153246 /// Human 180 kDa transmembrane PLA2 receptor mRNA, complete cds. /// Homo sapiens phospholipase A2 receptor 1, 180kDa (PLA2R1), transcript variant 2, mRNA. /// Homo sapiens phospholipase A2 receptor 1, 180kDa (PLA2R1), transcript variant 1, mRNA.
2584927	chr2	-	165771630	165771735	4	2584904	solute carrier family 38, member 11	SLC38A11	151258	3.01113	0.000138838	0.0195626	2.02862	0.00592954	0.180231	0.000463175	0.0445263	1.70749	0.76961	0.81264	0.78837	1.70041	2.14808	-0.08508	-0.03193	-0.58416	-0.27468	-0.37017	-0.72011	0.5942	0.26237	0.06292	1.30363	ENST00000409149 /// ENST00000303735 /// ENST00000409058 /// ENST00000409662 /// ENST00000424914 /// AK293998 /// NM_173512	Isoform 1 of Putative sodium-coupled neutral amino acid transporter 11 gene:ENSG00000169507 /// Isoform 2 of Putative sodium-coupled neutral amino acid transporter 11 gene:ENSG00000169507 /// Putative uncharacterized protein SLC38A11 gene:ENSG00000169507 /// Isoform 1 of Putative sodium-coupled neutral amino acid transporter 11 gene:ENSG00000169507 /// 16 kDa protein gene:ENSG00000169507 /// Homo…
2585295	chr2	-	166786160	166786252	4	2585236	tetratricopeptide repeat domain 21B	TTC21B	79809	0.566638	4.68e-05	0.0123139	0.632894	0.000422507	0.0674737	9.08e-05	0.0216821	3.11406	3.62804	3.21591	3.22701	3.29467	3.583	4.03374	4.17445	4.11057	4.45716	4.04049	3.7161	4.18954	4.06874	3.99459	4.04976	ENST00000392695 /// ENST00000243344 /// BC055424 /// NM_024753	cDNA FLJ39132 fis, clone NTONG2008365, highly similar to Homo sapiens tetratricopeptide repeat domain 21B (TTC21B), mRNA gene:ENSG00000123607 /// Isoform 1 of Tetratricopeptide repeat protein 21B gene:ENSG00000123607 /// Homo sapiens tetratricopeptide repeat domain 21B, mRNA (cDNA clone MGC:48421 IMAGE:4837489), complete cds. /// Homo sapiens tetratricopeptide repeat domain 21B (TTC21B), mRNA.
2585296	chr2	-	166786704	166786805	4	2585236	tetratricopeptide repeat domain 21B	TTC21B	79809	0.666204	0.00138831	0.0553214	0.622964	0.000358699	0.0624888	0.00059198	0.0498528	2.76583	3.3951	2.87223	2.96376	3.20769	3.09576	3.68445	3.86301	3.48325	3.49679	3.65263	3.43705	3.86112	3.69442	3.75373	3.91789	ENST00000392695 /// ENST00000243344 /// BC055424 /// NM_024753	cDNA FLJ39132 fis, clone NTONG2008365, highly similar to Homo sapiens tetratricopeptide repeat domain 21B (TTC21B), mRNA gene:ENSG00000123607 /// Isoform 1 of Tetratricopeptide repeat protein 21B gene:ENSG00000123607 /// Homo sapiens tetratricopeptide repeat domain 21B, mRNA (cDNA clone MGC:48421 IMAGE:4837489), complete cds. /// Homo sapiens tetratricopeptide repeat domain 21B (TTC21B), mRNA.
2585502	chr2	-	167298184	167298208	1	2585476	sodium channel, voltage-gated, type VII, alpha	SCN7A	6332	0.560647	4.82e-05	0.0124438	0.657993	0.00112445	0.0966506	0.000128613	0.0250267	1.37584	1.27536	1.35968	1.14039	0.70542	1.16658	1.93878	1.83137	1.97093	2.00875	2.27707	1.65267	2.04445	1.69138	1.7265	1.757	ENST00000409855 /// ENST00000259060 /// ENST00000446379 /// ENST00000424326 /// ENST00000419992 /// ENST00000441411 /// M91556 /// NM_002976	Sodium channel protein type 7 subunit alpha gene:ENSG00000136546 /// Sodium channel protein type 7 subunit alpha gene:ENSG00000136546 /// Sodium channel protein type 7 subunit alpha gene:ENSG00000136546 /// 88 kDa protein gene:ENSG00000136546 /// 99 kDa protein gene:ENSG00000136546 /// 46 kDa protein gene:ENSG00000136546 /// Human voltage-gated sodium channel mRNA, complete cds. /// Homo sapiens …
2585520	chr2	-	167328832	167328913	4	2585476	sodium channel, voltage-gated, type VII, alpha	SCN7A	6332	0.473382	0.00022123	0.0236441	0.605991	0.00607485	0.18202	0.000685431	0.0532926	1.84706	1.6939	2.16031	1.36767	1.60261	2.07836	2.60091	2.31057	3.03987	3.47289	2.92863	2.2148	2.19335	2.54693	3.16518	2.45116	ENST00000409855 /// ENST00000259060 /// ENST00000446379 /// ENST00000424326 /// ENST00000419992 /// ENST00000441411 /// M91556 /// NM_002976	Sodium channel protein type 7 subunit alpha gene:ENSG00000136546 /// Sodium channel protein type 7 subunit alpha gene:ENSG00000136546 /// Sodium channel protein type 7 subunit alpha gene:ENSG00000136546 /// 88 kDa protein gene:ENSG00000136546 /// 99 kDa protein gene:ENSG00000136546 /// 46 kDa protein gene:ENSG00000136546 /// Human voltage-gated sodium channel mRNA, complete cds. /// Homo sapiens …
2585702	chr2	-	168810839	168811998	4	2585701	serine threonine kinase 39 (STE20/SPS1 homolog, yeast)	STK39	27347	1.89525	0.000132744	0.0191085	1.62527	0.00164959	0.112871	0.000313584	0.038321	0.33378	-0.01161	-0.09916	0.07151	0.41836	0.72356	-0.73994	-0.3862	-1.04072	-0.81879	-0.42924	-0.45639	-0.30144	-0.88369	-0.39498	-0.26986	ENST00000355999 /// ENST00000439486 /// AF099989 /// NM_013233	STE20/SPS1-related proline-alanine-rich protein kinase gene:ENSG00000198648 /// 4 kDa protein gene:ENSG00000198648 /// Homo sapiens Ste-20 related kinase SPAK mRNA, complete cds. /// Homo sapiens serine threonine kinase 39 (STE20/SPS1 homolog, yeast) (STK39), mRNA.
2586243	chr2	-	170396562	170396628	4	2586227	FAST kinase domains 1	FASTKD1	79675	3.95912	4.7e-05	0.0123139	2.36523	0.00345824	0.146468	0.000165339	0.0282202	-1.52508	-1.29984	-1.80847	-1.11478	-1.32527	-1.22626	-3.49428	-3.17868	-3.35529	-2.68444	-4.12962	-3.71492	-2.77894	-3.45728	-1.73414	-1.44105	GENSCAN00000029436 /// ENST00000453153 /// ENST00000415956 /// ENST00000453929 /// ENST00000260971 /// ENST00000361619 /// ENST00000361819 /// ENST00000445210 /// ENST00000438035 /// ENST00000417376 /// BC032687 /// AB058703 /// BC035241 /// NM_024622	cdna:Genscan chromosome:GRCh37:2:170384871:170428497:-1 /// Isoform 1 of FAST kinase domain-containing protein 1 gene:ENSG00000138399 /// Isoform 1 of FAST kinase domain-containing protein 1 gene:ENSG00000138399 /// Isoform 2 of FAST kinase domain-containing protein 1 gene:ENSG00000138399 /// Isoform 2 of FAST kinase domain-containing protein 1 gene:ENSG00000138399 /// Putative uncharacterized pr…
2586250	chr2	-	170413732	170413785	4	2586227	FAST kinase domains 1	FASTKD1	79675	0.469949	0.000402814	0.030805	0.593265	0.00742785	0.195976	0.00117268	0.0675461	1.05779	1.05019	1.75008	0.18781	0.47298	1.31803	2.39705	1.98001	2.14711	2.01517	1.77184	1.76125	2.17193	1.85806	1.45502	1.38406	GENSCAN00000029436 /// ENST00000453153 /// ENST00000415956 /// ENST00000453929 /// ENST00000260971 /// ENST00000361619 /// ENST00000361819 /// ENST00000445210 /// ENST00000438035 /// ENST00000417376 /// BC032687 /// AB058703 /// BC035241 /// NM_024622	cdna:Genscan chromosome:GRCh37:2:170384871:170428497:-1 /// Isoform 1 of FAST kinase domain-containing protein 1 gene:ENSG00000138399 /// Isoform 1 of FAST kinase domain-containing protein 1 gene:ENSG00000138399 /// Isoform 2 of FAST kinase domain-containing protein 1 gene:ENSG00000138399 /// Isoform 2 of FAST kinase domain-containing protein 1 gene:ENSG00000138399 /// Putative uncharacterized pr…
[truncated: 1,275 more rows]

## Sheet: 1B. 98 unique genes HLHSvsC-RV
133 Exons associated with 98 Genes
																		SPLICE INDEX VALUES FOR INDIVIDUAL SAMPLES Log2 (Exon Probe Set Intensity) - Log 2 (Gene Probe Set Intensty)
[truncated: 134 more rows]

## Sheet: 1B. 427 overlap genes HLHSvsC
935 Exons associated with 427 Genes
[truncated: 938 more rows]

## Sheet: 1C. 109 unique genes HLHSvsC-LV
																GENE LEVEL PROBE SET INTENSITIES FOR INDIVIDUAL SAMPLES
[truncated: 110 more rows]

## Sheet: 1C. 1336 unique genes HLHSvsCL 
2415 Exons associated with 1336 Genes
[truncated: 2,417 more rows]

## Sheet: 1C. 44 Genes overlap
Transcript Cluster ID	Chromosome	Strand	Transcript Cluster Start	Transcript Cluster Stop	Gene Title	Gene Symbol	Entrez Gene ID	Transcript ID	Transcript Description
[truncated: 45 more rows]

[truncated: 3 more sheets: 1D. 73 unique genes HLHSvsC-RV, 1D. 502 unique genes HLHSvsC-RV, 1D. 23 genes overlap]
